# Supplementary material for: Exploring the potential of the COI gene marker for DNA barcoding of planktonic foraminifera
Source: Sci Rep. 2025 Jun 1;15:19205. doi: 10.1038/s41598-025-03842-7 (PMC12127474; doi:10.1038/s41598-025-03842-7)
Supplement: Supplementary file 5 — Supplementary Information 5. [file 41598_2025_3842_MOESM5_ESM.xlsx]

## Sheet: Supplementary material 1
Accession number	Specimen voucher	Clone/DS	Marker	Extraction method	Cruise	Station/Cast	Region	Latitude [Decimal]	Longitude [Decimal]	Collection date	Collection Depth	Morphogroup	Genus	Species	Sequence_COI
PQ626421	Bdig4	DS	COI	GITC*	Pelagia, 64PE513	64PE513_50	South Atlantic	-9.8928	-2.0313	2023-02-22	200-300	Spinose	Beella	digitata	ataccatgttcatctcttcaatataatgctaatattacttttcatggtatatttatgatattttctatgataatgccaatattaattggaggatttggtaatatattattacctttaattccatgttcatctgatatgatatttcctagattaaatgctttaagtctttgattagtttttaatagtctagtaattatgtttttatcaatgtttattgatggtggtgttaatgctggttgaacatctcatgctccattatcaattataaactattcttctattgatctaatgtttttttctttacacattgttggattaagtagtttattaggatctattaattctattgttactttattaaaatctactaatctttctattattaattcctttctgttt…
PQ626422	Bdig5	DS	COI	GITC*	Pelagia, 64PE513	64PE513_50	South Atlantic	-9.8928	-2.0313	2023-02-22	200-300	Spinose	Beella	digitata	ataccatgttcatctcttcaatataatgctaatattacttttcatggtatatttatgatattttctatgataatgccaatattaattggaggatttggtaatatattattacctttaattccatgttcatctgatatgatatttcctagattaaatgctttaagtctttgattagtttttaatagtctagtaattatgtttttatcaatgtttattgatggtggtgttaatgctggttgaacatctcatgctccattatcaattataaactattcttctattgatctaatgtttttttctttacacattgttggattaagtagtttattaggatctattaattctattgttactttattaaaatctactaatctttctattattaattcctttctgttt…
PQ626423	Hpel3	DS	COI	GITC*	Pelagia, 64PE513	64PE513_50	South Atlantic	-9.8928	-2.0313	2023-02-22	200-300	Spinose	Hastigerina	pelagica	ataccatgttcatctcttcaatataatgctaatattacttttcatggtatatttatgatattttctatgataatgccaanattaattggaggatttggtaatatattattacctttaatgccatgttcatctgatatgatatttcctagattaaatgctttaagtctttgattagtttttaatagtctagtaattatatttttatcaatgtttattgatagtggtgttaatgctggttgaacatctcatgctccatcatcaattataaactattcttctattgatctaatgtttttttctttacacattgttggattaagtagtttattaggatctattaattctattgttactttattaaaatctactaatctttctattattaattcctttctgttt…
PQ626424	Grub-alb4	DS	COI	GITC*	Pelagia, 64PE513	64PE513_50	South Atlantic	-9.8928	-2.0313	2023-02-22	0-150	Spinose	Globigerinoides	ruber-albus	ataccatgttcatctcttcaatataatgctaatattacttttcatggtatatttatgatattttctatgataatgccaatattaattggaggatttggtaatatattattacctttaatgccatgttcatctgatatgatatttcctagattaaatgctttaagtctttgattagtttttaatagtctagtaattatgtttttatcaatgtttattgatggtggtgttaatgctggttgaacatctcatgctccattatcaattataaactattcttctattgatctaatgtttttttctttacacattgttggattaagtagtttattaggatctattaattctattgttactttattaaaatctactaatctttctattattaattcctttctgttt…
PQ626425	Grub-alb5	DS	COI	GITC*	Pelagia, 64PE513	64PE513_50	South Atlantic	-9.8928	-2.0313	2023-02-22	0-150	Spinose	Globigerinoides	ruber-albus	ataccatgttcatctcttcaatataatgctaatattacttttcatggtatatttatgatattttctatgataatgccaatattaattggaggatttggtaatatattattacctttaatgccatgttcatctgatatgatatttcctagattaaatgctttaagtctttgattagtttttaatagtctagtaattatgtttttatcaatgtttattgatggtggtgttaatgctggttgaacatctcatgctccattatcaattataaactattcttctattgatctaatgtttttttctttacacattgttggattaagtagtttattaggatctattaattctattgttactttattaaaatctactaatctttctattattaattcctttctgttt…
PQ626426	Grub-rub3	DS	COI	GITC*	Pelagia, 64PE513	64PE513_50	South Atlantic	-9.8928	-2.0313	2023-02-22	0-150	Spinose	Globigerinoides	ruber-albus	ataccatgttcatctcttcaatataatgctaatattacttttcatggtatatttatgatattttctatgataatgccaatattaattggaggatttggtaatatattattacctttaatgccatgttcatctgatatgatatttcctagattaaatgctttaagtctttgattngtttttaatagtctagtaattatgtttttatcaatgtttattgatggtggtgttaatgctggttgaacatctcatgctccattatcaattataaactattcttctattgatctaatgtttttttctttacacattgttggattaagtagtttattaggatctattaattctattgttactttattaaaatctactaatctttctattattaattcctttctgttt…
PQ626427	Grub-rub4	DS	COI	GITC*	Pelagia, 64PE513	64PE513_50	South Atlantic	-9.8928	-2.0313	2023-02-22	0-150	Spinose	Globigerinoides	ruber-albus	ataccatgttcatctcttcaatataatgctaatattacttttcatggtatatttatgatattttctatgataatgccaatattaattggaggatttggtaatatattattacctttaangccatgttcatctgatatgatatttcctagattaaatgctttaagtctttgattagtttttaatagtctagtaattatgtttttatcaatgtttattgatggtggtgttaatgctggttgaacatctcatgctccattatcaattataaactattcttctattgatctaatgtttttttctttacacattgttggattaagtagtttattaggatctattaattctattgttactttattaaaatctactaatctttctattattaattcctttctgttt…
PQ626428	Gsip3	DS	COI	GITC*	Pelagia, 64PE513	64PE513_50	South Atlantic	-9.8928	-2.0313	2023-02-22	200-300	Spinose	Globigerinella	siphonifera	ataccatgttcatctcttcaatataatgctaatattacttttcatggtatatttatgatattttctatgataatgccaatattaattggaggatttggtaatatattattacctttaatgccatgttcatctgatatgatatttcctagattaaatgctttaagtctttgattagtttttaatagtctagtaattatgtttttatcaatgtttattgatggtggtgttaatgctggttgaacatctcatgctccattatcaattataaactattcttctattgatctaatgtttttttctttacacattgttggattaagtagtttattaggatctattaattctattgttactttattaaaatctactaatctttctattattaattcctttctgttt…
PQ626429	Gsip4	DS	COI	GITC*	Pelagia, 64PE513	64PE513_50	South Atlantic	-9.8928	-2.0313	2023-02-22	200-300	Spinose	Globigerinella	siphonifera	ataccatgttcatctcttcaatataatgctaatattacttttcatggtatatttatgatattttctatgataatgccaatattaattggaggatttggtaatatattattacctttaatgccatgttcatctgatatgatatttcctagattaaatgctttaagtctttgattagtttttaatagtctagtaattatgtttttatcaatgtttattgatggtggtgttaatgctggttgaacatctcatgctccattatcaattataaactattcttctattgatctaatgtttttttctttacacattgttggattaagtagtttattaggatctattaattctattgttactttattaaaatctactaatctttctattattaattcctttctgttt…
PQ626430	Gsip5	DS	COI	GITC*	Pelagia, 64PE513	64PE513_50	South Atlantic	-9.8928	-2.0313	2023-02-22	200-300	Spinose	Globigerinella	siphonifera	ataccatgttcatctcttcaatataatgctaatattacttttcatggtatatttatgatattttctatgataatgccaatattaattggaggatttggtaatatattattacctttaatgccatgttcatctgatatgatatttcctagattaaatgctttaagtctttgattagtttttaatagtctagtaattatgtttttatcaatgtttattgatggtggtgttaatgctggttgaacatctcatgctccattatcaattataaactattcttctattgatctaatgtttttttctttacacattgttggattaagtagtttattaggatctattaattctattgttactttattaaaatctactaatctttctattattaattcctttctgttt…
PQ626431	Ouni1	DS	COI	GITC*	Pelagia, 64PE513	64PE513_50	South Atlantic	-9.8928	-2.0313	2023-02-22	0-150	Spinose	Orbulina	universa	ataccatgttcatctcttcaatataatgctaatattacttttcatggtatatttatgatattttctatgataatgccaatattaattggaggatttggtaatatattattacctttaatgccatgttcatctgatatgatatttcctagattaaatgctttaagtctttgattagtttttaatagtctagtaattatgtttttatcaatgtttattgatggtggtgttaatgctggttgaacatctcatgctccattatcaattataaactattcttctattgatctaatgtttttttctttacacattgttggattaagtagtttattaggatctattaattctattgttactttattaaaatctactaatctttctattattaattcctttctgttt…
PQ626432	Ouni2	DS	COI	GITC*	Pelagia, 64PE513	64PE513_50	South Atlantic	-9.8928	-2.0313	2023-02-22	0-150	Spinose	Orbulina	universa	ataccatgttcatctcttcaatataatgctaatattacttttcatggtatatttatgatattttctatgataatgccaatattaattggaggatttggtaatatattattacctttaatgccatgttcatctgatatgatatttcctagattaaatgctttaagtctttgattagtttttaatagtctagtaattatgtttttatcaatgtttattgatggtggtgttaatgctggttgaacatctcatgctccattatcaattataaactattcttctattgatctaatgtttttttctttacacattgttggattaagtagtttattaggatctattaattctattgttactttattaaaatctactaatctttctattattaattcctttctgttt…
PQ676554	O37	DS	COI	DOC	Helmer Hanssen, CAGE21-1	CAGE21-1_1	Arctic sea	74.47	1.56	2021-06-30	0-50	Spinose	Turborotalita	quinqueloba	ataccatgttcatctcttcaatataatgctaatattacttttcatggtatatttatgatattttctatgataatgccaatattaattggaggatttggtaatatattattacctttaatgccatgttcatctgatatgatatttcctagattaaatgctttaagtctttgattagtttttaatagtctagtaattatgtttttatcaatgtttattgatggtggtgttaatgctggttgaacatctcatgctccattatcaattataaactattcttctattgatctaatgtttttttctttacacattgttggattaagtagtttattaggatctattaattctattgttactttattaaaatctactaatctttctattattaattcctttctgttt…
PQ676555	O39	DS	COI	DOC	Helmer Hanssen, CAGE21-1	CAGE21-1_1	Arctic sea	74.47	1.56	2021-06-30	0-50	Spinose	Turborotalita	quinqueloba	ataccatgttcatctcttcaatataatgctaatattacttttcatggtatatttatgatattttctatgataatgccaatattaattggaggatttggtaatatattattacctttaatgccatgttcatctgatatgatatttcctagattaaatgctttaagtctttgattagtttttaatagtctagtaattatgtttttatcaatgtttattgatggtggtgttaatgctggttgaacatctcatgctccattatcaattataaactattcttctattgatctaatgtttttttctttacacattgttggattaagtagtttattaggatctattaattctattgttactttattaaaatctactaatctttctattattaattcctttctgttt…
PQ676556	O41	DS	COI	DOC	Helmer Hanssen, CAGE21-1	CAGE21-1_1	Arctic sea	74.47	1.56	2021-06-30	0-50	Spinose	Turborotalita	quinqueloba	ataccatgttcatctcttcaatataatgctaatattacttttcatggtatatttatgatattttctatgataatgccaatattaattggaggatttggtaatatattattacctttaatgccatgttcatctgatatgatatttcctagattaaatgctttaagtctttgattagtttttaatagtctagtaattatgtttttatcaatgtttattgatggtggtgttaatgctggttgaacatctcatgctccattatcaattataaactattcttctattgatctaatgtttttttctttacacattgttggattaagtagtttattaggatctattaattctattgttactttattaaaatctactaatctttctattattaattcctttctgttt…
PQ676557	O42	DS	COI	DOC	Helmer Hanssen, CAGE21-1	CAGE21-1_1	Arctic sea	74.47	1.56	2021-06-30	0-50	Spinose	Turborotalita	quinqueloba	ataccatgttcatctcttcaatataatgctaatattacttttcatggtatatttatgatattttctatgataatgccaatattaattggaggatttggtaatatattattacctttaatgccatgttcatctgatatgatatttcctagattaaatgctttaagtctttgattagtttttaatagtctagtaattatgtttttatcaatgtttattgatggtggtgttaatgctggttgaacatctcatgctccattatcaattataaactattcttctattgatctaatgtttttttctttacacattgttggattaagtagtttattaggatctattaattctattgttactttattaaaatctactaatctttctattattaattcctttctgttt…
PQ676558	O43	DS	COI	DOC	Helmer Hanssen, CAGE21-1	CAGE21-1_1	Arctic sea	74.47	1.56	2021-06-30	0-50	Spinose	Turborotalita	quinqueloba	ataccatgttcatctcttcaatataatgctaatattacttttcatggtatatttatgatattttctatgataatgccaatattaattggaggatttggtaatatattattacctttaatgccatgttcatctgatatgatatttcctagattaaatgctttaagtctttgattagtttttaatagtctagtaattatgtttttatcaatgtttattgatggtggtgttaatgctggttgaacatctcatgctccattatcaattataaactattcttctattgatctaatgtttttttctttacacattgttggattaagtagtttattaggatctattaattctattgttactttattaaaatctactaatctttctattattaattcctttctgttt…
PQ676559	O45	DS	COI	DOC	Helmer Hanssen, CAGE21-1	CAGE21-1_1	Arctic sea	74.47	1.56	2021-06-30	0-50	Spinose	Turborotalita	quinqueloba	ataccatgttcatctcttcaatataatgctaatattacttttcatggtatatttatgatattttctatgataatgccaatattaattggaggatttggtaatatattattacctttaatgccatgttcatctgatatgatatttcctagattaaatgctttaagtctttgattagtttttaatagtctagtaattatgtttttatcaatgtttattgatggtggtgttaatgctggttgaacatctcatgctccattatcaattataaactattcttctattgatctaatgtttttttctttacacattgttggattaagtagtttattaggatctattaattctattgttactttattaaaatctactaatctttctattattaattcctttctgttt…
PQ676560	T107	DS	COI	DOC	Meteor, M133	MP13-02	South Atlantic	-38.7722	-53.9563	2017-01-05	40-60	Non-spinose	Neogloboquadrina	incompta	ataccatgttcatctcttcaatataatgctaatattacttttcatggtatatttatgatatcttctatgataatgccaatattaattggaggatttggtaatatattattacctttaatgccatgttcatctgatatgatatttcctagattaaatgctttaagtctttgattagtttttaatagtttaataattatgtttttatcaatgtttattgatggtggtgttaatgctggttgaacatctcatgctccatcatcaattataaactattcttctattgatctaatgtttttttctttacacattgttggattaagtagtttattaggatctattaattctattgttactttattaaaatctactaatctttctattattaattcctttctgttt…
PQ676561	T108	DS	COI	DOC	Meteor, M133	MP13-02	South Atlantic	-38.7722	-53.9563	2017-01-05	40-60	Non-spinose	Neogloboquadrina	incompta	ataccatgttcatctcttcaatataatgctaatattacttttcatggtatatttatgatatcttctatgataatgccaatattaattggaggatttggtaatatattattacctttaatgccatgttcatctgatatgatatttcctagattaaatgctttaagtctttgattagtttttaatagtttaataattatgtttttatcaatgtttattgatggtggtgttaatgctggttgaacatctcatgctccatcatcaattataaactattcttctattgatctaatgtttttttctttacacattgttggattaagtagtttattaggatctattaattctattgttactttattaaaatctactaatctttctattattaattcctttctgttt…
PQ676562	T109	DS	COI	DOC	Meteor, M133	MP13-02	South Atlantic	-38.7722	-53.9563	2017-01-05	40-60	Non-spinose	Neogloboquadrina	incompta	ataccatgttcatctcttcaatataatgctaatattacttttcatggtatatttatgatatcttctatgataatgccaatattaattggaggatttggtaatatattattacctttaatgccatgttcatctgatatgatatttcctagattaaatgctttaagtctttgattagtttttaatagtttaataattatgtttttatcaatgtttattgatggtggtgttaatgctggttgaacatctcatgctccatcatcaattataaactattcttctattgatctaatgtttttttctttacacattgttggattaagtagtttattaggatctattaattctattgttactttattaaaatctactaatctttctattattaattcctttctgttt…
PQ676563	T110	DS	COI	DOC	Meteor, M133	MP13-02	South Atlantic	-38.7722	-53.9563	2017-01-05	40-60	Non-spinose	Neogloboquadrina	incompta	ataccatgttcatctcttcaatataatgctaatattacttttcatggtatatttatgatatcttctatgataatgccaatattaattggaggatttggtaatatattattacctttaatgccatgttcatctgatatgatatttcctagattaaatgctttaagtctttgattagtttttaatagtttaataattatgtttttatcaatgtttattgatggtggtgttaatgctggttgaacatctcatgctccatcatcaattataaactattcttctattgatctaatgtttttttctttacacattgttggattaagtagtttattaggatctattaattctattgttactttattaaaatctactaatctttctattattaattcctttctgttt…
PQ676564	T791	DS	COI	DOC	Meteor, M133	MP13-02	South Atlantic	-38.7722	-53.9563	2017-01-05	60-80	Non-spinose	Neogloboquadrina	pachyderma	ataccatgttcatctcttcaatataatgctaatattacttttcatggtatatttatgatatcttctatgataatgccaatattaattggaggatttggtaatatattattacctttaatgccatgttcatctgatatgatatttcctagattaaatgctttaagtctttgattagtttttaatagtttaataattatgtttttatcaatgtttattgatggtggtgttaatgctggttgaacatctcatgctccatcatcaattataaactattcttctattgatctaatgtttttttctttacacattgttggattaagtagtttattaggatctattaattctattgttactttattaaaatctactaatctttctattattaattcctttctgttt…
PQ676565	T792	DS	COI	DOC	Meteor, M133	MP13-02	South Atlantic	-38.7722	-53.9563	2017-01-05	60-80	Non-spinose	Neogloboquadrina	pachyderma	ataccatgttcatctcttcaatataatgctaatattacttttcatggtatatttatgatatcttctatgataatgccaatattaattggaggatttggtaatatattattacctttaatgccatgttcatctgatatgatatttcctagattaaatgctttaagtctttgattagtttttaatagtttaataattatgtttttatcaatgtttattgatggtggtgttaatgctggttgaacatctcatgctccatcatcaattataaactattcttctattgatctaatgtttttttctttacacattgttggattaagtagtttattaggatctattaattctattgttactttattaaaatctactaatctttctattattaattcctttctgttt…
PQ676566	T794	DS	COI	DOC	Meteor, M133	MP13-02	South Atlantic	-38.7722	-53.9563	2017-01-05	60-80	Non-spinose	Neogloboquadrina	pachyderma	ataccatgttcatctcttcaatataatgctaatattacttttcatggtatatttatgatatcttctatgataatgccaatattaattggaggatttggtaatatattattacctttaatgccatgttcatctgatatgatatttcctagattaaatgctttaagtctttgattagtttttaatagtttaataattatgtttttatcaatgtttattgatggtggtgttaatgctggttgaacatctcatgctccatcatcaattataaactattcttctattgatctaatgtttttttctttacacattgttggattaagtagtttattaggatctattaattctattgttactttattaaaatctactaatctttctattattaattcctttctgttt…
PQ676567	T795	DS	COI	DOC	Meteor, M133	MP13-02	South Atlantic	-38.7722	-53.9563	2017-01-05	60-80	Non-spinose	Neogloboquadrina	pachyderma	ataccatgttcatctcttcaatataatgctaatattacttttcatggtatatttatgatatcttctatgataatgccaatattaattggaggatttggtaatatattattacctttaatgccatgttcatctgatatgatatttcctagattaaatgctttaagtctttgattagtttttaatagtttaataattatgtttttatcaatgtttattgatggtggtgttaatgctggttgaacatctcatgctccatcatcaattataaactattcttctattgatctaatgtttttttctttacacattgttggattaagtagtttattaggatctattaattctattgttactttattaaaatctactaatctttctattattaattcctttctgttt…
PQ676568	T796	DS	COI	DOC	Meteor, M133	MP13-02	South Atlantic	-38.7722	-53.9563	2017-01-05	60-80	Non-spinose	Neogloboquadrina	pachyderma	ataccatgttcatctcttcaatataatgctaatattacttttcatggtatatttatgatatcttctatgataatgccaatattaattggaggatttggtaatatattattacctttaatgccatgttcatctgatatgatatttcctagattaaatgctttaagtctttgattagtttttaatagtttaataattatgtttttatcaatgtttattgatggtggtgttaatgctggttgaacatctcatgctccatcatcaattataaactattcttctattgatctaatgtttttttctttacacattgttggattaagtagtttattaggatctattaattctattgttactttattaaaatctactaatctttctattattaattcctttctgttt…
PQ676569	T106	DS	COI	DOC	Meteor, M133	ME1330/056	South Atlantic	-34.7722	-53.9563	2017-01-05	40-60	Non-spinose	Neogloboquadrina	pachyderma	ataccatgttcatctcttcaatataatgctaatattacttttcatggtatatttatgatatcttctatgataatgccaatattaattggaggatttggtaatatattattacctttaatgccatgttcatctgatatgatatttcctagattaaatgctttaagtctttgattagtttttaatagtttaataattatgtttttatcaatgtttattgatggtggtgttaatgctggttgaacatctcatgctccatcatcaattataaactattcttctattgatctaatgtttttttctttacacattgttggattaagtagtttattaggatctattaattctattgttactttattaaaatctactaatctttctattattaattcctttctgttt…
PQ676570	T793	DS	COI	DOC	Meteor, M133	ME1330/056	South Atlantic	-34.7722	-53.9563	2017-01-05	60-80	Non-spinose	Neogloboquadrina	pachyderma	ataccatgttcatctcttcaatataatgctaatattacttttcatggtatatttatgatatcttctatgataatgccaatattaattggaggatttggtaatatattattacctttaatgccatgttcatctgatatgatatttcctagattaaatgctttaagtctttgattagtttttaatagtttaataattatgtttttatcaatgtttattgatggtggtgttaatgctggttgaacatctcatgctccatcatcaattataaactattcttctattgatctaatgtttttttctttacacattgttggattaagtagtttattaggatctattaattctattgttactttattaaaatctactaatctttctattattaattcctttctgttt…
PQ676571	T316	DS	COI	DOC	Meteor, M113-2	GeoB19612-03	North Atlantic	28.5832	-49.364	2015-01-31	20-40	Microperforates	Globigerinita	glutinata	ataccatgttcatctcttcaatataatcctaatattacttttcatggtatatttatgataccttctatgataatgccaatattaattggaggatttggtaatatattattacctttaatgctatgttcatctgatatgatatttcctagattaaatgctttaagtctttgattagtttttaatagtttaataattatgtttttatcaatgtttattgatggtggtgttaatgctggttgaacatctcatgctccatcatcaattataaactattcttctattgatctcatgtttttttctttacacattgttggattaagtagtttattaggatctattaattctattgttactttattaaaatctagtaatctttctattattaattcctttctgttt…
PQ676572	T284	DS	COI	DOC	Meteor, M113-2	GeoB19612-02	North Atlantic	28.5832	-49.364	2015-01-31	100-200	Non-spinose	Globorotalia	truncatulinoides	ataccatgttcatctcttcaatataatgctaatattacttttcatggtatatttatgatatcttctatgataatgccaatattaattggaggatttggtaatatattattacctttaatgccatgttcatctgatatgatatttcctagattaaatgctttaagtctttgattagtttttaatagtttaataattatgtttttatcaatgtttattgatggtggtgttaatgctggttgaacatctcatgctccatcatcaattataaactattcttctattgatctaatgtttttttctttacacattgttggattaagtagtttattaggatctattaattctattgttactttattaaaatctactaatctttctattattaattcctttctgttt…
PQ676573	T144	DS	COI	DOC	Meteor, M133	MP10-02	South Atlantic	-34.703	-47.253	2017-01-02	80-100	Non-spinose	Globorotalia	inflata	ataccatgttcatctcttcaatataatgctaatattacttttcatggtatatttatgatatcttctatgataatgccaatattaattggaggatttggtaatatattattacctttaatgccatgttcatctgatatgatatttcctagattaaatgctttaagtctttgattagtttttaatagtttaataattatgtttttatcaatgtttattgatggtggtgttaatgctggttgaacatctcatgctccatcatcaattataaactattcttctattgatctaatgtttttttctttacacattgttggattaagtagtttattaggatctattaattctattgttactttattaaaatctactaatctttctattattaattcctttctgttt…
PQ676574	T145	DS	COI	DOC	Meteor, M133	MP10-02	South Atlantic	-34.703	-47.253	2017-01-02	80-100	Non-spinose	Globorotalia	inflata	ataccatgttcatctcttcaatataatgctaatattacttttcatggtatatttatgatatcttctatgataatgccaatattaattggaggatttggtaatatattattacctttaatgccatgttcatctgatatgatatttcctagattaaatgctttaagtctttgattagtttttaatagtttaataattatgtttttatcaatgtttattgatggtggtgttaatgctggttgaacatctcatgctccatcatcaattataaactattcttctattgatctaatgtttttttctttacacattgttggattaagtagtttattaggatctattaattctattgttactttattaaaatctactaatctttctattattaattcctttctgttt…
PQ676575	T136	DS	COI	DOC	Meteor, M133	MP10-02	South Atlantic	-34.703	-47.253	2017-01-02	80-100	Spinose	Hastigerina	pelagica	ataccatgttcatctcttcaatataatgctaatattacttttcatggtatatttatgatattttctatgataatgccaatattaattggaggatttggtaatatattattacctttaatgccatgttcatctgatatgatatttcctagattaaatgctttaagtctttgattagtttttaatagtctagtaattatatttttatcaatgtttattgatagtggtgttaatgctggttgaacatctcatgctccatcatcaattataaactattcttctattgatctaatgtttttttctttacacattgttggattaagtagtttattaggatctattaattctattgttactttattaaaatctactaatctttctattattaattcctttctgttt…
PQ676576	G166	DS	COI	GITC*	Meteor, M113-2	GeoB19608	North Atlantic	30.84	-42.596	2013-03-16	200-300	Microperforates	Tenuitellita	fleisheri	ataccatgttcatctcttcaatataatcctaatattacttttcatggtatatttatgataccttctatgataatgccaatattaattggaggatttggtaatatattattacctttaatgctatgttcatctgatatgatatttcctagattaaatgctttaagtctttgattagtttttaatagtttaataattatgtatttatcaatgtttattgatggtggtgttaatgctggttgaacatctcatgctccatcatcaattatcaattattcttctattgatctcatgtttttttctttacacattgttggattaagtagtttattaggatctattaattctattgttactttattaaaatctagtaatctttctattattaattcctttctgttt…
PQ676577	T089	DS	COI	DOC	Meteor, M133	MP09-01	South Atlantic	-34.5007	-38.9063	2016-12-31	100-200	Non-spinose	Globorotalia	scitula	ataccatgttcatctcttcaatataatgctaatattacttttcatggtatatttatgatatcttctatgataatgccaatattaattggaggatttggtaatatattattacctttaatgccatgttcatctgatatgatatttcctagattaaatgctttaagtctttgattagtttttaatagtttaataattatgtttttatcaatgtttattgatggtggtgttaatgctggttgaacatctcatgctccatcatcaattataaactattcttctattgatctaatgtttttttctttacacattgttggattaagtagtttattaggatctattaattctattgttactttattaaaatctactaatctttctattattaattcctttctgttt…
PQ676578	T093	DS	COI	DOC	Meteor, M133	MP09-01	South Atlantic	-34.5007	-38.9063	2016-12-31	100-200	Non-spinose	Globorotalia	scitula	ataccatgttcatctcttcaatataatgctaatattacttttcatggtatatttatgatatcttctatgataatgccaatattaattggaggatttggtaatatattattacctttaatgccatgttcatctgatatgatatttcctagattaaatgctttaagtctttgattagtttttaatagtttaataattatgtttttatcaatgtttattgatggtggtgttaatgctggttgaacatctcatgctccatcatcaattataaactattcttctattgatctaatgtttttttctttacacattgttggattaagtagtttattaggatctattaattctattgttactttattaaaatctactaatctttctattattaattcctttctgttt…
PQ676579	T433	DS	COI	DOC	Meteor, M133	MP08-01	South Atlantic	-34.4987	-26.075	2016-12-28	100-200	Non-spinose	Globorotalia	inflata	ataccatgttcatctcttcaatataatgctaatattacttttcatggtatatttatgatatcttctatgataatgccaatattaattggaggatttggtaatatattattacctttaatgccatgttcatctgatatgatatttcctagattaaatgctttaagtctttgattagtttttaatagtttaataattatgtttttatcaatgtttattgatggtggtgttaatgctggttgaacatctcatgctccatcatcaattataaactattcttctattgatctaatgtttttttctttacacattgttggattaagtagtttattaggatctattaattctattgttactttattaaaatctactaatctttctattattaattcctttctgttt…
PQ676580	T005	DS	COI	DOC	Meteor, M133	MP08-01	South Atlantic	-34.4987	-26.075	2016-12-28	100-200	Non-spinose	Globorotalia	truncatulinoides	ataccatgttcatctcttcaatataatgctaatattacttttcatggtatatttatgatatcttctatgataatgccaatattaattggaggatttggtaatatattattacctttaatgccatgttcatctgatatgatatttcctagattaaatgctttaagtctttgattagtttttaatagtttaataattatgtttttatcaatgtttattgatggtggtgttaatgctggttgaacatctcatgctccatcatcaattataaactattcttctattgatctaatgtttttttctttacacattgttggattaagtagtttattaggatctattaattctattgttactttattaaaatctactaatctttctattattaattcctttctgttt…
PQ676581	T721	DS	COI	DOC	Meteor, M133	MP06-01	South Atlantic	-34.4978	-9.66217	2016-12-24	100-200	Non-spinose	Globorotalia	hirsuta	ataccatgttcatctcttcaatataatgctaatattacttttcatggtatatttatgatatcttctatgataatgccaatattaattggaggatttggtaatatattattacctttaatgccatgttcatctgatatgatatttcctagattaaatgctttaagtctttgattagtttttaatagtttaataattatgtttttatcaatgtttattgatggtggtgttaatgctggttgaacatctcatgctccatcatcaattataaactattcttctattgatctaatgtttttttctttacacattgttggattaagtagtttattaggatctattaattctattgttactttattaaaatctactaatctttctattattaattcctttctgttt…
PQ676582	T724	DS	COI	DOC	Meteor, M133	MP06-01	South Atlantic	-34.4978	-9.66217	2016-12-24	100-200	Spinose	Hastigerina	pelagica	ataccatgttcatctcttcaatataatgctaatattacttttcatggtatatttatgatattttctatgataatgccaatattaattggaggatttggtaatatattattacctttaatgccatgttcatctgatatgatatttcctagattaaatgctttaagtctttgattagtttttaatagtctagtaattatatttttatcaatgtttattgatagtggtgttaatgctggttgaacatctcatgctccatcatcaattataaactattcttctattgatctaatgtttttttctttacacattgttggattaagtagtttattaggatctattaattctattgttactttattaaaatctactaatctttctattattaattcctttctgttt…
PQ676583	T769	DS	COI	DOC	Meteor, M133	MP02-02	South Atlantic	-36.1528	15.667	2016-12-16	40-60	Spinose	Globigerinella	calida	ataccatgttcatctcttcaatataatgctaatattacttttcatggtatatttatgatattttctatgataatgccaatattaattggaggatttggtaatatattattacctttaatgccatgttcatctgatatgatatttcctagattaaatgctttaagtctttgattagtttttaatagtctagtaattatgtttttatcaatgtttattgatggtggtgttaatgctggttgaacatctcatgctccattatcaattataaactattcttctattgatctaatgtttttttctttacacattgttggattaagtagtttattaggatctattaattctattcttactttattaaaatctactaatctttctattattaattcctttctgttt…
PQ676584	T770	DS	COI	DOC	Meteor, M133	MP02-02	South Atlantic	-36.1528	15.667	2016-12-16	40-60	Spinose	Globigerinella	calida	ataccatgttcatctcttcaatataatgctaatattacttttcatggtatatttatgatattttctatgataatgccaatattaattggaggatttggtaatatattattacctttaatgccatgttcatctgatatgatatttcctagattaaatgctttaagtctttgattagtttttaatagtctagtaattatgtttttatcaatgtttattgatggtggtgttaatgctggttgaacatctcatgctccattatcaattataaactattcttctattgatctaatgtttttttctttacacattgttggattaagtagtttattaggatctattaattctattcttactttattaaaatctactaatctttctattattaattcctttctgttt…
PQ676585	T771	DS	COI	DOC	Meteor, M133	MP02-02	South Atlantic	-36.1528	15.667	2016-12-16	40-60	Spinose	Globigerinella	calida	ataccatgttcatctcttcaatataatgctaatattacttttcatggtatatttatgatattttctatgataatgccaatattaattggaggatttggtaatatattattacctttaatgccatgttcatctgatatgatatttcctagattaaatgctttaagtctttgattagtttttaatagtctagtaattatgtttttatcaatgtttattgatggtggtgttaatgctggttgaacatctcatgctccattatcaattataaactattcttctattgatctaatgtttttttctttacacattgttggattaagtagtttattaggatctattaattctattgttactttattaaaatctactaatctttctattattaattcctttctgttt…
PQ676586	T027	DS	COI	DOC	Meteor, M133	MP02-02	South Atlantic	-36.1528	15.667	2016-12-16	40-60	Non-spinose	Globorotalia	cultrata	ataccatgttcatctcttcaatataatgctaatattacttttcatggtatatttatgatatcttctatgataatgccaatattaattggaggatttggtaatatattattacctttaatgccatgttcatctgatatgatatttcctagattaaatgctttaagtctttgattagtttttaatagtttaataattatgtttttatcaatgtttattgatggtggtgttaatgctggttgaacatctcatgctccatcatcaattataaactattcttctattgatctaatgtttttttctttacacattgttggattaagtagtttattaggatctattaattctattgttactttattaaaatctactaatctttctattattaattcctttctgttt…
PQ676587	T446	DS	COI	DOC	Meteor, M133	MP02-02	South Atlantic	-36.1528	15.667	2016-12-16	0-20	Non-spinose	Globorotalia	cultrata	ataccatgttcatctcttcaatataatgctaatattacttttcatggtatatttatgatatcttctatgataatgccaatattaattggaggatttggtaatatattattacctttaatgccatgttcatctgatatgatatttcctagattaaatgctttaagtctttgattagtttttaatagtttaataattatgtttttatcaatgtttattgatggtggtgttaatgctggttgaacatctcatgctccatcatcaattataaactattcttctattgatctaatgtttttttctttacacattgttggattaagtagtttattaggatctattaattctattgttactttattaaaatctactaatctttctattattaattcctttctgttt…
PQ676588	T577	DS	COI	DOC	Meteor, M133	MP02-02	South Atlantic	-36.1528	15.667	2016-12-16	60-80	Non-spinose	Globorotalia	cultrata	ataccatgttcatctcttcaatataatgctaatattacttttcatggtatatttatgatatcttctatgataatgccaatattaattggaggatttggtaatatattattacctttaatgccatgttcatctgatatgatatttcctagattaaatgctttaagtctttgattagtttttaatagtttaataattatgtttttatcaatgtttattgatggtggtgttaatgctggttgaacatctcatgctccatcatcaattataaactattcttctattgatctaatgtttttttctttacacattgttggattaagtagtttattaggatctattaattctattgttactttattaaaatctactaatctttctattattaattcctttctgttt…
PQ676589	T579	DS	COI	DOC	Meteor, M133	MP02-02	South Atlantic	-36.1528	15.667	2016-12-16	60-80	Non-spinose	Globorotalia	cultrata	ataccatgttcatctcttcaatataatgctaatattacttttcatggtatatttatgatatcttctatgataatgccaatattaattggaggatttggtaatatattattacctttaatgccatgttcatctgatatgatatttcctagattaaatgctttaagtctttgattagtttttaatagtttaataattatgtttttatcaatgtttattgatggtggtgttaatgctggttgaacatctcatgctccatcatcaattataaactattcttctattgatctaatgtttttttctttacacattgttggattaagtagtttattaggatctattaattctattgttactttattaaaatctactaatctttctattattaattcctttctgttt…
PQ676590	T581	DS	COI	DOC	Meteor, M133	MP02-02	South Atlantic	-36.1528	15.667	2016-12-16	60-80	Non-spinose	Globorotalia	cultrata	ataccatgttcatctcttcaatataatgctaatattacttttcatggtatatttatgatatcttctatgataatgccaatattaattggaggatttggtaatatattattacctttaatgccatgttcatctgatatgatatttcctagattaaatgctttaagtctttgattagtttttaatagtttaataattatgtttttatcaatgtttattgatggtggtgttaatgctggttgaacatctcatgctccatcatcaattataaactattcttctattgatctaatgtttttttctttacacattgttggattaagtagtttattaggatctattaattctattgttactttattaaaatctactaatctttctattattaattcctttctgttt…
PQ676591	T627	DS	COI	DOC	Meteor, M133	MP02-02	South Atlantic	-36.1528	15.667	2016-12-16	20-40	Non-spinose	Globorotalia	cultrata	ataccatgttcatctcttcaatataatgctaatattacttttcatggtatatttatgatatcttctatgataatgccaatattaattggaggatttggtaatatattattacctttaatgccatgttcatctgatatgatatttcctagattaaatgctttaagtctttgattagtttttaatagtttaataattatgtttttatcaatgtttattgatggtggtgttaatgctggttgaacatctcatgctccatcatcaattataaactattcttctattgatctaatgtttttttctttacacattgttggattaagtagtttattaggatctattaattctattgttactttattaaaatctactaatctttctattattaattcctttctgttt…
PQ676592	T628	DS	COI	DOC	Meteor, M133	MP02-02	South Atlantic	-36.1528	15.667	2016-12-16	20-40	Non-spinose	Globorotalia	cultrata	ataccatgttcatctcttcaatataatgctaatattacttttcatggtatatttatgatatcttctatgataatgccaatattaattggaggatttggtaatatattattacctttaatgccatgttcatctgatatgatatttcctagattaaatgctttaagtctttgattagtttttaatagtttaataattatgtttttatcaatgtttattgatggtggtgttaatgctggttgaacatctcatgctccatcatcaattataaactattcttctattgatctaatgtttttttctttacacattgttggattaagtagtttattaggatctattaattctattgttactttattaaaatctactaatctttctattattaattcctttctgttt…
PQ676593	T048	DS	COI	DOC	Meteor, M133	ME1330/1685	South Atlantic	-36.1528	15.667	2016-12-16	40-60	Non-spinose	Neogloboquadrina	dutertrei	ataccatgttcatctcttcaatataatgctaatattacttttcatggtatatttatgatatcttctatgataatgccaatattaattggaggatttggtaatatattattacctttaatgccatgttcatctgatatgatatttcctagattaaatgctttaagtctttgattagtttttaatagtttaataattatgtttttatcaatgtttattgatggtggtgttaatgctggttgaacatctcatgctccatcatcaattataaactattcttctattgatctaatgtttttttctttacacattgttggattaagtagtttattaggatctattaattctattgttactttattaaaatctactaatctttctattattaattcctttctgttT…
PQ676594	T062	DS	COI	DOC	Meteor, M133	MP02-02	South Atlantic	-36.1528	15.667	2016-12-16	60-80	Non-spinose	Neogloboquadrina	dutertrei	ataccatgttcatctcttcaatataatgctaatattacttttcatggtatatttatgatatcttctatgataatgccaatattaattggaggatttggtaatatattattacctttaatgccatgttcatctgatatgatatttcctagattaaatgctttaagtctttgattagtttttaatagtttaataattatgtttttatcaatgtttattgatggtggtgttaatgctggttgaacatctcatgctccatcatcaattataaactattcttctattgatctaatgtttttttctttacacattgttggattaagtagtttattaggatctattaattctattgttactttattaaaatctactaatctttctattattaattcctttctgttt…
PQ676595	T526	DS	COI	DOC	Meteor, M133	MP02-02	South Atlantic	-36.1528	15.667	2016-12-16	80-100	Non-spinose	Pulleniatina	obliquiloculata	ataccatgttcatctcttcaatataatgctaatattacttttcatggtatatttatgatatcttctatgataatgccaatattaattggaggatttggtaatatattattacctttaatgccatgttcatctgatatgatatttcctagattaaatgctttaagtctttgattagtttttaatagtttaataattatgtttttatcaatgtttattgatggtggtgttaatgctggttgaacatctcatgctccatcatcaattataaactattcttctattgatctaatgtttttttctttacacattgttggattaagtagtttattaggatctattaattctattgttactttattaaaatctactaatctttctattattaattcctttctgttt…
PQ676596	T527	DS	COI	DOC	Meteor, M133	MP02-02	South Atlantic	-36.1528	15.667	2016-12-16	80-100	Non-spinose	Pulleniatina	obliquiloculata	ataccatgttcatctcttcaatataatgctaatattacttttcatggtatatttatgatatcttctatgataatgccaatattaattggaggatttggtaatatattattacctttaatgccatgttcatctgatatgatatttcctagattaaatgctttaagtctttgattagtttttaatagtttaataattatgtttttatcaatgtttattgatggtggtgttaatgctggttgaacatctcatgctccatcatcaattataaactattcttctattgatctaatgtttttttctttacacattgttggattaagtagtttattaggatctattaattctattgttactttattaaaatctactaatctttctattattaattcctttctgttt…
PQ676597	T622	DS	COI	DOC	Meteor, M133	MP02-02	South Atlantic	-36.1528	15.667	2016-12-16	60-80	Non-spinose	Pulleniatina	obliquiloculata	ataccatgttcatctcttcaatataatgctaatattacttttcatggtatatttatgatatcttctatgataatgccaatattaattggaggatttggtaatatattattacctttaatgccatgttcatctgatatgatatttcctagattaaatgctttaagtctttgattagtttttaatagtttaataattatgtttttatcaatgtttattgatggtggtgttaatgctggttgaacatctcatgctccatcatcaattataaactattcttctattgatctaatgtttttttctttacacattgttggattaagtagtttattaggatctattaattctattgttactttattaaaatctactaatctttctattattaattcctttctgttt…
PQ676598	T623	DS	COI	DOC	Meteor, M133	MP02-02	South Atlantic	-36.1528	15.667	2016-12-16	60-80	Non-spinose	Pulleniatina	obliquiloculata	ataccatgttcatctcttcaatataatgctaatattacttttcatggtatatttatgatatcttctatgataatgccaatattaattggaggatttggtaatatattattacctttaatgccatgttcatctgatatgatatttcctagattaaatgctttaagtctttgattagtttttaatagtttaataattatgtttttatcaatgtttattgatggtggtgttaatgctggttgaacatctcatgctccatcatcaattataaactattcttctattgatctaatgtttttttctttacacattgttggattaagtagtttattaggatctattaattctattgttactttattaaaatctactaatctttctattattaattcctttctgttt…
PQ676599	T755	DS	COI	DOC	Meteor, M133	MP02-02	South Atlantic	-36.1528	15.667	2016-12-16	40-60	Non-spinose	Pulleniatina	obliquiloculata	ataccatgttcatctcttcaatataatgctaatattacttttcatggtatatttatgatatcttctatgataatgccaatattaattggaggatttggtaatatattattacctttaatgccatgttcatctgatatgatatttcctagattaaatgctttaagtctttgattagtttttaatagtttaataattatgtttttatcaatgtttattgatggtggtgttaatgctggttgaacatctcatgctccatcatcaattataaactattcttctattgatctaatgtttttttctttacacattgttggattaagtagtttattaggatctattaattctattgttactttattaaaatctactaatctttctattattaattcctttctgttt…
PQ676600	T624	DS	COI	DOC	Meteor, M133	MP02-02	South Atlantic	-36.1528	15.667	2016-12-16	60-80	Spinose	Hastigerina	pelagica	ataccatgttcatctcttcaatataatgctaatattacttttcatggtatatttatgatattttctatgataatgccaatattaattggaggatttggtaatatattattacctttaatgccatgttcatctgatatgatatttcctagattaaatgctttaagtctttgattagtttttaatagtctagtaattatatttttatcaatgtttattgatagtggtgttaatgctggttgaacatctcatgctccatcatcaattataaactattcttctattgatctaatgtttttttctttacacattgttggattaagtagtttattaggatctattaattctattgttactttattaaaatctactaatctttctattattaattcctttctgttt…
PQ676601	T748	DS	COI	DOC	Meteor, M133	ME1330/1685	South Atlantic	-36.1528	15.667	2016-12-16	40-60	Spinose	Trilobatus	sacculifer	ataccatgttcatctcttcaatataatgctaatattacttttcatggtatatttatgatattttctatgataatgccaatattaattggaggatttggtaatatattattacctttaatgccatgttcatctgatatgatatttcctagattaaatgctttaagtctttgattagtttttaatagtctagtaattatgtttttatcaatgtttattgatggtggtgttaatgctggttgaacatctcatgctccattatcaattataaactattcttctattgatctaatgtttttttctttacacattgttggattaagtagtttattaggatctattaattctattgttactttattaaaatctactaatctttctattattaattcctttctgttt…
PQ676602	T875	DS	COI	DOC	Meteor, M133	ME1330/1685	South Atlantic	-36.1528	15.667	2016-12-16	60-80	Spinose	Globigerinella	siphonifera	ataccatgttcatctcttcaatataatgctaatattacttttcatggtatatttatgatattttctatgataatgccaatattaattggaggatttggtaatatattattacctttaatgccatgttcatctgatatgatatttcctagattaaatgctttaagtctttgattagtttttaatagtctagtaattatgtttttatcaatgtttattgatggtggtgttaatgctggttgaacatctcatgctccattatcaattataaactattcttctattgatctaatgtttttttctttacacattgttggattaagtagtttattaggatctattaattctattgttactttattaaaatctactaatctttctattattaattcctttctgttt…
PQ676603	T877	DS	COI	DOC	Meteor, M133	ME1330/1685	South Atlantic	-36.1528	15.667	2016-12-16	60-80	Spinose	Globigerinella	siphonifera	ataccatgttcatctcttcaatataatgctaatattacttttcatggtatatttatgatattttctatgataatgccaatattaattggaggatttggtaatatattattacctttaatgccatgttcatctgatatgatatttcctagattaaatgctttaagtctttgattagtttttaatagtctagtaattatgtttttatcaatgtttattgatggtggtgttaatgctggttgaacatctcatgctccattatcaattataaactattcttctattgatctaatgtttttttctttacacattgttggattaagtagtttattaggatctattaattctattgttactttattaaaatctactaatctttctattattaattcctttctgttt…
PQ676604	T881	DS	COI	DOC	Meteor, M133	ME1330/1685	South Atlantic	-36.1528	15.667	2016-12-16	60-80	Spinose	Globigerinella	siphonifera	ataccatgttcatctcttcaatataatgctaatattacttttcatggtatatttatgatattttctatgataatgccaatattaattggaggatttggtaatatattattacctttaatgccatgttcatctgatatgatatttcctagattaaatgctttaagtctttgattagtttttaatagtctagtaattatgtttttatcaatgtttattgatggtggtgttaatgctggttgaacatctcatgctccattatcaattataaactattcttctattgatctaatgtttttttctttacacattgttggattaagtagtttattaggatctattaattctattgttactttattaaaatctactaatctttctattattaattcctttctgttt…
PQ676605	T876	DS	COI	DOC	Meteor, M133	MP02-02	South Atlantic	-36.1528	15.667	2016-12-16	60-80	Spinose	Globigerinella	siphonifera	ataccatgttcatctcttcaatataatgctaatattacttttcatggtatatttatgatattttctatgataatgccaatattaattggaggatttggtaatatattattacctttaatgccatgttcatctgatatgatatttcctagattaaatgctttaagtctttgattagtttttaatagtctagtaattatgtttttatcaatgtttattgatggtggtgttaatgctggttgaacatctcatgctccattatcaattataaactattcttctattgatctaatgtttttttctttacacattgttggattaagtagtttattaggatctattaattctattgttactttattaaaatctactaatctttctattattaattcctttctgttt…
PQ676606	T388	DS	COI	DOC	Meteor, M133	MP02-02	South Atlantic	-36.1528	15.667	2016-12-16	60-80	Spinose	Globigerinella	siphonifera	ataccatgttcatctcttcaatataatgctaatattacttttcatggtatatttatgatattttctatgataatgccaatattaattggaggatttggtaatatattattacctttaatgccatgttcatctgatatgatatttcctagattaaatgctttaagtctttgattagtttttaatagtctagtaattatgtttttatcaatgtttattgatggtggtgttaatgctggttgaacatctcatgctccattatcaattataaactattcttctattgatctaatgtttttttctttacacattgttggattaagtagtttattaggatctattaattctattgttactttattaaaatctactaatctttctattattaattcctttctgttt…
PQ676607	T335	DS	COI	DOC	Meteor, M133	MP02-02	South Atlantic	-36.1528	15.667	2016-12-16	60-80	Non-spinose	Globorotalia	tumida	ataccatgttcatctcttcaatataatgctaatattacttttcatggtatatttatgatatcttctatgataatgccaatattaattggaggatttggtaatatattattacctttaatgccatgttcatctgatatgatatttcctagattaaatgctttaagtctttgattagtttttaatagtttaataattatgtttttatcaatgtttattgatggtggtgttaatgctggttgaacatctcatgctccatcatcaattataaactattcttctattgatctaatgtttttttctttacacattgttggattaagtagtttattaggatctattaattctattgttactttattaaaatctactaatctttctattattaattcctttctgttt…
PQ676608	T339	DS	COI	DOC	Meteor, M133	MP02-02	South Atlantic	-36.1528	15.667	2016-12-16	60-80	Non-spinose	Globorotalia	tumida	ataccatgttcatctcttcaatataatgctaatattacttttcatggtatatttatgatatcttctatgataatgccaatattaattggaggatttggtaatatattattacctttaatgccatgttcatctgatatgatatttcctagattaaatgctttaagtctttgattagtttttaatagtttaataattatgtttttatcaatgtttattgatggtggtgttaatgctggttgaacatctcatgctccatcatcaattataaactattcttctattgatctaatgtttttttctttacacattgttggattaagtagtttattaggatctattaattctattgttactttattaaaatctactaatctttctattattaattcctttctgttt…
PQ676609	T604	DS	COI	DOC	Meteor, M133	MP02-02	South Atlantic	-36.1528	15.667	2016-12-16	60-80	Spinose	Orbulina	universa	ataccatgttcatctcttcaatataatgctaatattacttttcatggtatatttatgatattttctatgataatgccaatattaattggaggatttggtaatatattattacctttaatgccatgttcatctgatatgatatttcctagattaaatgctttaagtctttgattagtttttaatagtctagtaattatgtttttatcaatgtttattgatggtggtgttaatgctggttgaacatctcatgctccattatcaattataaactattcttctattgatctaatgtttttttctttacacattgttggattaagtagtttattaggatctattaattctattgttactttattaaaatctactaatctttctattattaattcctttctgttt…
PQ676610	T756	DS	COI	DOC	Meteor, M133	MP02-02	South Atlantic	-36.1528	15.667	2016-12-16	40-60	Spinose	Orbulina	universa	ataccatgttcatctcttcaatataatgctaatattacttttcatggtatatttatgatattttctatgataatgccaatattaattggaggatttggtaatatattattacctttaatgccatgttcatctgatatgatatttcctagattaaatgctttaagtctttgattagtttttaatagtctagtaattatgtttttatcaatgtttattgatggtggtgttaatgctggttgaacatctcatgctccattatcaattataaactattcttctattgatctaatgtttttttctttacacattgttggattaagtagtttattaggatctattaattctattgttactttattaaaatctactaatctttctattattaattcctttctgttt…
PQ676611	T401	DS	COI	DOC	Meteor, M133	MP01-01	South Atlantic	-34.383	17.5845	2016-12-15	0-40	Spinose	Globigerinoides	ruber-albus	ataccatgttcatctcttcaatataatgctaatattacttttcatggtatatttatgatattttctatgataatgccaatattaattggaggatttggtaatatattattacctttaatgccatgttcatctgatatgatatttcctagattaaatgctttaagtctttgattagtttttaatagtctagtaattatgtttttatcaatgtttattgatggtggtgttaatgctggttgaacatctcatgctccattatcaattataaactattcttctattgatctaatgtttttttctttacacattgttggattaagtagtttattaggatctattaattctattgttactttattaaaatctactaatctttctattattaattcctttctgttt…
PQ676612	T406	DS	COI	DOC	Meteor, M133	MP01-01	South Atlantic	-34.383	17.5845	2016-12-15	0-40	Spinose	Globigerinoides	ruber-albus	ataccatgttcatctcttcaatataatgctaatattacttttcatggtatatttatgatattttctatgataatgccaatattaattggaggatttggtaatatattattacctttaatgccatgttcatctgatatgatatttcctagattaaatgctttaagtctttgattagtttttaatagtctagtaattatgtttttatcaatgtttattgatggtggtgttaatgctggttgaacatctcatgctccattatcaattataaactattcttctattgatctaatgtttttttctttacacattgttggattaagtagtttattaggatctattaattctattgttactttattaaaatctactaatctttctattattaattcctttctgttt…
PQ676613	4920	DS	COI	DOC	Maria S. Merian, MSM09-2	447	North Atlantic	58.8477	-50.4308	2008-08-31	100-140	Microperforates	Globigerinita	uvula	ataccatgttcatctcttcaatataatcctaatattacttttcatggtatatttatgataccttctatgataatgccaatattaattggaggatttggtaatatattattacctttaatgctatgttcatctgatatgatatttcctagattaaatgctttaagtctttgattagtttttaatagtttaataattatgtatttatcaatgtttattgatggtggtgttaatgctggttgaacatctcatgctccatcatcaattatcaattattcttctattgatctcatgtttttttctttacacattgttggattaagtagtttattaggatctattaattctattgttactttattaaaatctagtaatctttctattattaattcctttctgttt…
PQ676614	4407	DS	COI	DOC	Maria S. Merian, MSM09-2	424	North Atlantic	53.3833	-50.2495	2008-08-24	0-20	Microperforates	Globigerinita	uvula	ataccatgttcatctcttcaatataatcctaatattacttttcatggtatatttatgataccttctatgataatgccaatattaattggaggatttggtaatatattattacctttaatgctatgttcatctgatatgatatttcctagattaaatgctttaagtctttgattagtttttaatagtttaataattatgtatttatcaatgtttattgatggtggtgttaatgctggttgaacatctcatgctccatcatcaattatcaattattcttctattgatctcatgtttttttctttacacattgttggattaagtagtttattaggatctattaattctattgttactttattaaaatctagtaatctttctattattaattcctttctgttt…
PQ676615	5109	DS	COI	DOC	Maria S. Merian, MSM09-2	K179	North Atlantic	59.6188	-49.4812	2008-09-01	0-20	Microperforates	Globigerinita	uvula	ataccatgttcatctcttcaatataatcctaatattacttttcatggtatatttatgataccttctatgataatgccaatattaattggaggatttggtaatatattattacctttaatgctatgttcatctgatatgatatttcctagattaaatgctttaagtctttgattagtttttaatagtttaataattatgtatttatcaatgtttattgatggtggtgttaatgctggttgaacatctcatgctccatcatcaattatcaattattcttctattgatctcatgtttttttctttacacattgttggattaagtagtttattaggatctattaattctattgttactttattaaaatctagtaatctttctattattaattcctttctgttt…
PQ676616	5111	DS	COI	DOC	Maria S. Merian, MSM09-2	449	North Atlantic	59.6188	-49.4812	2008-09-01	0-20	Microperforates	Globigerinita	uvula	ataccatgttcatctcttcaatataatcctaatattacttttcatggtatatttatgataccttctatgataatgccaatattaattggaggatttggtaatatattattacctttaatgctatgttcatctgatatgatatttcctagattaaatgctttaagtctttgattagtttttaatagtttaataattatgtatttatcaatgtttattgatggtggtgttaatgctggttgaacatctcatgctccatcatcaattatcaattattcttctattgatctcatgtttttttctttacacattgttggattaagtagtttattaggatctattaattctattgttactttattaaaatctagtaatctttctattattaattcctttctgttt…
PQ676617	4533	DS	COI	DOC	Maria S. Merian, MSM09-2	pump	North Atlantic	54.2842	-48.0008	2008-08-25	0	Microperforates	Globigerinita	uvula	ataccatgttcatctcttcaatataatcctaatattacttttcatggtatatttatgataccttctatgataatgccaatattaattggaggatttggtaatatattattacctttaatgctatgttcatctgatatgatatttcctagattaaatgctttaagtctttgattagtttttaatagtttaataattatgtatttatcaatgtttattgatggtggtgttaatgctggttgaacatctcatgctccatcatcaattatcaattattcttctattgatctcatgtttttttctttacacattgttggattaagtagtttattaggatctattaattctattgttactttattaaaatctagtaatctttctattattaattcctttctgttt…
PQ676618	6960	DS	COI	DOC	Meteor, M78-1	ME781/191	Atlantic Ocean: Carribean Sea	26.2085	-84.7707	2009-03-06	80-100	Spinose	Hastigerina	pelagica	ataccatgttcatctcttcaatataatgctaatattacttttcatggtatatttatgatattttctatgataatgccaatattaattggaggatttggtaatatattattacctttaatgccatgttcatctgatatgatatttcctagattaaatgctttaagtctttgattagtttttaatagtctagtaattatatttttatcaatgtttattgatagtggtgttaatgctggttgaacatctcatgctccatcatcaattataaactattcttctattgatctaatgtttttttctttacacattgttggattaagtagtttattaggatctattaattctattgttactttattaaaatctactaatctttctattattaattcctttctgttt…
PQ676619	6268	DS	COI	DOC	Meteor, M78-1	ME781/164	Atlantic Ocean: Carribean Sea	18.5088	-83.6353	2009-02-26	300-500	Spinose	Hastigerina	pelagica	ataccatgttcatctcttcaatataatgctaatattacttttcatggtatatttatgatattttctatgataatgccaatattaattggaggatttggtaatatattattacctttaatgccatgttcatctgatatgatatttcctagattaaatgctttaagtctttgattagtttttaatagtctagtaattatatttttatcaatgtttattgatagtggtgttaatgctggttgaacatctcatgctccatcatcaattataaactattcttctattgatctaatgtttttttctttacacattgttggattaagtagtttattaggatctattaattctattgttactttattaaaatctactaatctttctattattaattcctttctgttt…
PQ676620	7179	DS	COI	DOC	Meteor, M78-1	ME781/211	Atlantic Ocean: Carribean Sea	24.2333	-80.9167	2009-03-10	320-400	Spinose	Hastigerina	pelagica	ataccatgttcatctcttcaatataatgctaatattacttttcatggtatatttatgatattttctatgataatgccaatattaattggaggatttggtaatatattattacctttaatgccatgttcatctgatatgatatttcctagattaaatgctttaagtctttgattagtttttaatagtctagtaattatatttttatcaatgtttattgatagtggtgttaatgctggttgaacatctcatgctccatcatcaattataaactattcttctattgatctaatgtttttttctttacacattgttggattaagtagtttattaggatctattaattctattgttactttattaaaatctactaatctttctattattaattcctttctgttt…
PQ676621	7628	DS	COI	DOC	Meteor, M78-1	ME781/220	Atlantic Ocean: Carribean Sea	15.3998	-68.1998	2009-03-16	80-100	Spinose	Hastigerina	pelagica	ataccatgttcatctcttcaatataatgctaatattacttttcatggtatatttatgatattttctatgataatgccaatattaattggaggatttggtaatatattattacctttaatgccatgttcatctgatatgatatttcctagattaaatgctttaagtctttgattagtttttaatagtctagtaattatatttttatcaatgtttattgatagtggtgttaatgctggttgaacatctcatgctccatcatcaattataaactattcttctattgatctaatgtttttttctttacacattgttggattaagtagtttattaggatctattaattctattgttactttattaaaatctactaatctttctattattaattcctttctgttt…
PQ676622	G207	DS	COI	GITC*	Maria S. Merian, MSM39	GeoB19619	North Atlantic	25.1	-59.591	2015-02-03	0-75	Microperforates	Globigerinita	minuta	atactatgttcatctcttcaatataatcctaatattacttttcatggtatatttatgataccttctatgataatgccaatattaattggaggatttggtaacatactattacctttaatgctatgttcatctgatatggtgtttcctagattaaatgctttaagtctttgattagtagttaatagtttaataattatgtttttatcaatgtttattgatggtggtgttaatgctggttgaacatctcatgctccatcatcaattataaactattcttctattgatctgatgtttttttctttacacattgttggattaagtagtttattaggatctattaattctattgttactttattaaaatctagtaatctttctattattaattcctttctgttt…
PQ676623	G209	DS	COI	GITC*	Maria S. Merian, MSM39	GeoB19619	North Atlantic	25.1	-59.591	2015-02-03	0-75	Microperforates	Globigerinita	minuta	atactatgttcatctcttcaatataatcctaatattacttttcatggtatatttatgataccttctatgataatgccaatattaattggaggatttggtaacatactattacctttaatgctatgttcatctgatatggtgtttcctagattaaatgctttaagtctttgattagtagttaatagtttaataattatgtttttatcaatgtttattgatggtggtgttaatgctggttgaacatctcatgctccatcatcaattataaactattcttctattgatctgatgtttttttctttacacattgttggattaagtagtttattaggatctattaattctattgttactttattaaaatctagtaatctttctattattaattcctttctgttt…
PQ676624	G217	DS	COI	GITC*	Maria S. Merian, MSM39	GeoB19617	North Atlantic	26.209	-56.373	2015-02-02	0-75	Microperforates	Globigerinita	minuta	atactatgttcatctcttcaatataatcctaatattacttttcatggtatatttatgataccttctatgataatgccaatattaattggaggatttggtaacatactattacctttaatgctatgttcatctgatatggtgtttcctagattaaatgctttaagtctttgattagtagttaatagtttaataattatgtttttatcaatgtttattgatggtggtgttaatgctggttgaacatctcatgctccatcatcaattataaactattcttctattgatctgatgtttttttctttacacattgttggattaagtagtttattaggatctattaattctattgttactttattaaaatctagtaatctttctattattaattcctttctgttt…
PQ676625	G218	DS	COI	GITC*	Maria S. Merian, MSM39	GeoB19617	North Atlantic	26.209	-56.373	2015-02-02	0-75	Microperforates	Globigerinita	minuta	atactatgttcatctcttcaatataatcctaatattacttttcatggtatatttatgataccttctatgataatgccaatattaattggaggatttggtaacatactattacctttaatgctatgttcatctgatatggtgtttcctagattaaatgctttaagtctttgattagtagttaatagtttaataattatgtttttatcaatgtttattgatggtggtgttaatgctggttgaacatctcatgctccatcatcaattataaactattcttctattgatctgatgtttttttctttacacattgttggattaagtagtttattaggatctattaattctattgttactttattaaaatctagtaatctttctattattaattcctttctgttt…
PQ676626	G219	DS	COI	GITC*	Maria S. Merian, MSM39	GeoB19617	North Atlantic	26.209	-56.373	2015-02-02	0-75	Microperforates	Globigerinita	minuta	atactatgttcatctcttcaatataatcctaatattacttttcatggtatatttatgataccttctatgataatgccaatattaattggaggatttggtaacatactattacctttaatgctatgttcatctgatatggtgtttcctagattaaatgctttaagtctttgattagtagttaatagtttaataattatgtttttatcaatgtttattgatggtggtgttaatgctggttgaacatctcatgctccatcatcaattataaactattcttctattgatctgatgtttttttctttacacattgttggattaagtagtttattaggatctattaattctattgttactttattaaaatctagtaatctttctattattaattcctttctgttt…
PQ676627	G221	DS	COI	GITC*	Maria S. Merian, MSM39	GeoB19617	North Atlantic	26.209	-56.373	2015-02-02	0-75	Microperforates	Globigerinita	minuta	atactatgttcatctcttcaatataatcctaatattacttttcatggtatatttatgataccttctatgataatgccaatattaattggaggatttggtaacatactattacctttaatgctatgttcatctgatatggtgtttcctagattaaatgctttaagtctttgattagtagttaatagtttaataattatgtttttatcaatgtttattgatggtggtgttaatgctggttgaacatctcatgctccatcatcaattataaactattcttctattgatctgatgtttttttctttacacattgttggattaagtagtttattaggatctattaattctattgttactttattaaaatctagtaatctttctattattaattcctttctgttt…
PQ676628	G223	DS	COI	GITC*	Maria S. Merian, MSM39	GeoB19617	North Atlantic	26.209	-56.373	2015-02-02	0-75	Microperforates	Globigerinita	minuta	atactatgttcatctcttcaatataatcctaatattacttttcatggtatatttatgataccttctatgataatgccaatattaattggaggatttggtaacatactattacctttaatgctatgttcatctgatatggtgtttcctagattaaatgctttaagtctttgattagtagttaatagtttaataattatgtttttatcaatgtttattgatggtggtgttaatgctggttgaacatctcatgctccatcatcaattataaactattcttctattgatctgatgtttttttctttacacattgttggattaagtagtttattaggatctattaattctattgttactttattaaaatctagtaatctttctattattaattcctttctgttt…
PQ676629	G224	DS	COI	GITC*	Maria S. Merian, MSM39	GeoB19617	North Atlantic	26.209	-56.373	2015-02-02	0-75	Microperforates	Globigerinita	minuta	atactatgttcatctcttcaatataatcctaatattacttttcatggtatatttatgataccttctatgataatgccaatattaattggaggatttggtaacatactattacctttaatgctatgttcatctgatatggtgtttcctagattaaatgctttaagtctttgattagtagttaatagtttaataattatgtttttatcaatgtttattgatggtggtgttaatgctggttgaacatctcatgctccatcatcaattataaactattcttctattgatctgatgtttttttctttacacattgttggattaagtagtttattaggatctattaattctattgttactttattaaaatctagtaatctttctattattaattcctttctgttt…
PQ676630	G225	DS	COI	GITC*	Maria S. Merian, MSM39	GeoB19617	North Atlantic	26.209	-56.373	2015-02-02	0-75	Microperforates	Globigerinita	minuta	atactatgttcatctcttcaatataatcctaatattacttttcatggtatatttatgataccttctatgataatgccaatattaattggaggatttggtaacatactattacctttaatgctatgttcatctgatatggtgtttcctagattaaatgctttaagtctttgattagtagttaatagtttaataattatgtttttatcaatgtttattgatggtggtgttaatgctggttgaacatctcatgctccatcatcaattataaactattcttctattgatctgatgtttttttctttacacattgttggattaagtagtttattaggatctattaattctattgttactttattaaaatctagtaatctttctattattaattcctttctgttt…
PQ676631	G203	DS	COI	GITC*	Maria S. Merian, MSM39	GeoB19614	North Atlantic	27.472	-52.664	2015-02-01	40-20	Microperforates	Globigerinita	glutinata	ataccatgttcatctcttcaatataatcctaatattacttttcatggtatatttatgataccttctatgataatgccaatattaattggaggatttggtaatatattattacctttaatgctatgttcatctgatatgatatttcctagattaaatgctttaagtctttgattagtttttaatagtttaataattatgtttttatcaatgtttattgatggtggtgttaatgctggttgaacatctcatgctccatcatcaattataaactattcttctattgatctcatgtttttttctttacacattgttggattaagtagtttattaggatctattaattctattgttactttattaaaatctagtaatctttctattattaattcctttctgttt…
PQ676632	G202	DS	COI	GITC*	Maria S. Merian, MSM39	GeoB19614	North Atlantic	27.472	-52.664	2015-02-01	40-20	Microperforates	Globigerinita	minuta	atactatgttcatctcttcaatataatcctaatattacttttcatggtatatttatgataccttctatgataatgccaatattaattggaggatttggtaacatactattacctttaatgctatgttcatctgatatggtgtttcctagattaaatgctttaagtctttgattagtagttaatagtttaataattatgtttttatcaatgtttattgatggtggtgttaatgctggttgaacatctcatgctccatcatcaattataaactattcttctattgatctgatgtttttttctttacacattgttggattaagtagtttattaggatctattaattctattgttactttattaaaatctagtaatctttctattattaattcctttctgttt…
PQ676633	G146	DS	COI	GITC*	Maria S. Merian, MSM39	GeoB19612	North Atlantic	28.583	-49.364	2015-01-31	0-20	Microperforates	Globigerinita	glutinata	ataccatgttcatctcttcaatataatcctaatattacttttcatggtatatttatgataccttctatgataatgccaatattaattggaggatttggtaatatattattacctttaatgctatgttcatctgatatgatatttcctagattaaatgctttaagtctttgattagtttttaatagtttaataattatgtttttatcaatgtttattgatggtggtgttaatgctggttgaacatctcatgctccatcatcaattataaactattcttctattgatctcatgtttttttctttacacattgttggattaagtagtttattaggatctattaattctattgttactttattaaaatctagtaatctttctattattaattcctttctgttt…
PQ676634	G151	DS	COI	GITC*	Maria S. Merian, MSM39	GeoB19612	North Atlantic	28.583	-49.364	2015-01-31	0-20	Microperforates	Globigerinita	glutinata	ataccatgttcatctcttcaatataatcctaatattacttttcatggtatatttatgataccttctatgataatgccaatattaattggaggatttggtaatatattattacctttaatgctatgttcatctgatatgatatttcctagattaaatgctttaagtctttgattagtttttaatagtttaataattatgtttttatcaatgtttattgatggtggtgttaatgctggttgaacatctcatgctccatcatcaattataaactattcttctattgatctcatgtttttttctttacacattgttggattaagtagtttattaggatctattaattctattgttactttattaaaatctagtaatctttctattattaattcctttctgttt…
PQ676635	G154	DE	COI	GITC*	Maria S. Merian, MSM39	GeoB19612	North Atlantic	28.583	-49.364	2015-01-31	0-20	Microperforates	Globigerinita	glutinata	ataccatgttcatctcttcaatataatcctaatattacttttcatggtatatttatgataccttctatgataatgccaatattaattggaggatttggtaatatattattacctttaatgctatgttcatctgatatgatatttcctagattaaatgctttaagtctttgattagtttttaatagtttaataattatgtttttatcaatgtttattgatggtggtgttaatgctggttgaacatctcatgctccatcatcaattataaactattcttctattgatctcatgtttttttctttacacattgttggattaagtagtttattaggatctattaattctattgttactttattaaaatctagtaatctttctattattaattcctttctgttt…
PQ676636	G179	DS	COI	GITC*	Maria S. Merian, MSM39	GeoB19610	North Atlantic	29.691	-46.079	2015-01-30	40-60	Microperforates	Globigerinita	glutinata	ataccatgttcatctcttcaatataatcctaatattacttttcatggtatatttatgataccttctatgataatgccaatattaattggaggatttggtaatatattattacctttaatgctatgttcatctgatatgatatttcctagattaaatgctttaagtctttgattagtttttaatagtttaataattatgtttttatcaatgtttattgatggtggtgttaatgctggttgaacatctcatgctccatcatcaattataaactattcttctattgatctcatgtttttttctttacacattgttggattaagtagtttattaggatctattaattctattgttactttattaaaatctagtaatctttctattattaattcctttctgttt…
PQ676637	G180	DS	COI	GITC*	Maria S. Merian, MSM39	GeoB19610	North Atlantic	29.691	-46.079	2015-01-30	40-60	Microperforates	Globigerinita	glutinata	ataccatgttcatctcttcaatataatcctaatattacttttcatggtatatttatgataccttctatgataatgccaatattaattggaggatttggtaatatattattacctttaatgctatgttcatctgatatgatatttcctagattaaatgctttaagtctttgattagtttttaatagtttaataattatgtttttatcaatgtttattgatggtggtgttaatgctggttgaacatctcatgctccatcatcaattataaactattcttctattgatctcatgtttttttctttacacattgttggattaagtagtttattaggatctattaattctattgttactttattaaaatctagtaatctttctattattaattcctttctgttt…
PQ676638	G157	DS	COI	GITC*	Maria S. Merian, MSM39	GeoB19608	North Atlantic	30.84	-42.596	2015-01-29	40-60	Microperforates	Globigerinita	glutinata	ataccatgttcatctcttcaatataatcctaatattacttttcatggtatatttatgataccttctatgataatgccaatattaattggaggatttggtaatatattattacctttaatgctatgttcatctgatatgatatttcctagattaaatgctttaagtctttgattagtttttaatagtttaataattatgtttttatcaatgtttattgatggtggtgttaatgctggttgaacatctcatgctccatcatcaattataaactattcttctattgatctcatgtttttttctttacacattgttggattaagtagtttattaggatctattaattctattgttactttattaaaatctagtaatctttctattattaattcctttctgttt…
PQ676639	G170	DS	COI	GITC*	Maria S. Merian, MSM39	GeoB19608	North Atlantic	30.84	-42.596	2015-01-29	80-100	Microperforates	Globigerinita	minuta	atactatgttcatctcttcaatataatcctaatattacttttcatggtatatttatgataccttctatgataatgccaatattaattggaggatttggtaacatactattacctttaatgctatgttcatctgatatggtgtttcctagattaaatgctttaagtctttgattagtagttaatagtttaataattatgtttttatcaatgtttattgatggtggtgttaatgctggttgaacatctcatgctccatcatcaattataaactattcttctattgatctgatgtttttttctttacacattgttggattaagtagtttattaggatctattaattctattgttactttattaaaatctagtaatctttctattattaattcctttctgttt…
PQ676640	G182	DS	COI	GITC*	Maria S. Merian, MSM39	GeoB19605	North Atlantic	32.4755	-37.5818	2015-01-27	20-40	Microperforates	Globigerinita	glutinata	ataccatgttcatctcttcaatataatcctaatattacttttcatggtatatttatgataccttctatgataatgccaatattaattggaggatttggtaatatattattacctttaatgctatgttcatctgatatgatatttcctagattaaatgctttaagtctttgattagtttttaatagtttaataattatgtttttatcaatgtttattgatggtggtgttaatgctggttgaacatctcatgctccatcatcaattataaactattcttctattgatctcatgtttttttctttacacattgttggattaagtagtttattaggatctattaattctattgttactttattaaaatctagtaatctttctattattaattcctttctgttt…
PQ676641	G184	DS	COI	GITC*	Maria S. Merian, MSM39	GeoB19605	North Atlantic	32.4755	-37.5818	2015-01-27	20-40	Microperforates	Globigerinita	glutinata	ataccatgttcatctcttcaatataatcctaatattacttttcatggtatatttatgataccttctatgataatgccaatattaattggaggatttggtaatatattattacctttaatgctatgttcatctgatatgatatttcctagattaaatgctttaagtctttgattagtttttaatagtttaataattatgtttttatcaatgtttattgatggtggtgttaatgctggttgaacatctcatgctccatcatcaattataaactattcttctattgatctcatgtttttttctttacacattgttggattaagtagtttattaggatctattaattctattgttactttattaaaatctagtaatctttctattattaattcctttctgttt…
PQ676642	G189	DS	COI	GITC*	Maria S. Merian, MSM39	GeoB19605	North Atlantic	32.4755	-37.5818	2015-01-27	0-20	Microperforates	Globigerinita	glutinata	ataccatgttcatctcttcaatataatcctaatattacttttcatggtatatttatgataccttctatgataatgccaatattaattggaggatttggtaatatattattacctttaatgctatgttcatctgatatgatatttcctagattaaatgctttaagtctttgattagtttttaatagtttaataattatgtttttatcaatgtttattgatggtggtgttaatgctggttgaacatctcatgctccatcatcaattataaactattcttctattgatctcatgtttttttctttacacattgttggattaagtagtttattaggatctattaattctattgttactttattaaaatctagtaatctttctattattaattcctttctgttt…
PQ676643	G181	DS	COI	GITC*	Maria S. Merian, MSM39	GeoB19605	North Atlantic	32.4755	-37.5818	2015-01-27	20-40	Microperforates	Globigerinita	minuta	atactatgttcatctcttcaatataatcctaatattacttttcatggtatatttatgataccttctatgataatgccaatattaattggaggatttggtaacatactattacctttaatgctatgttcatctgatatggtgtttcctagattaaatgctttaagtctttgattagtagttaatagtttaataattatgtttttatcaatgtttattgatggtggtgttaatgctggttgaacatctcatgctccatcatcaattataaactattcttctattgatctgatgtttttttctttacacattgttggattaagtagtttattaggatctattaattctattgttactttattaaaatctagtaatctttctattattaattcctttctgttt…
PQ676644	G183	DS	COI	GITC*	Maria S. Merian, MSM39	GeoB19605	North Atlantic	32.4755	-37.5818	2015-01-27	20-40	Microperforates	Globigerinita	minuta	atactatgttcatctcttcaatataatcctaatattacttttcatggtatatttatgataccttctatgataatgccaatattaattggaggatttggtaacatactattacctttaatgctatgttcatctgatatggtgtttcctagattaaatgctttaagtctttgattagtagttaatagtttaataattatgtttttatcaatgtttattgatggtggtgttaatgctggttgaacatctcatgctccatcatcaattataaactattcttctattgatctgatgtttttttctttacacattgttggattaagtagtttattaggatctattaattctattgttactttattaaaatctagtaatctttctattattaattcctttctgttt…
PQ676645	G74	DS	COI	GITC*	Meteor, M124	394-4	South Atlantic	-26.2553	-36.1168	2016-03-16	0-20	Microperforates	Tenuitellita	iota	ataccatgttcatctcttcaatataatcctaatattacttttcatggtatatttatgataccttctatgataatgccaatattaattggaggatttggtaatatattattacctttaatgctatgttcatctgatatgatatttcctagattaaatgctttaagtctttgattagtttttaatagtttaataattatgtatttatcaatgtttattgatggtggtgttaatgctggttgaacatctcatgctccatcatcaattatcaattattcttctattgatctcatgtttttttctttacacattgttggattaagtagtttattaggatctattaattctattgttactttattaaaatctagtaatctttctattattaattcctttctgttt…
PQ676646	G70	DS	COI	GITC*	Meteor, M124	370	South Atlantic	-26.8762	-28.6903	2016-03-14	0-20	Microperforates	Tenuitellita	iota	ataccatgttcatctcttcaatataatcctaatattacttttcatggtatatttatgataccttctatgataatgccaatattaattggaggatttggtaatatattattacctttaatgctatgttcatctgatatgatatttcctagattaaatgctttaagtctttgattagtttttaatagtttaataattatgtatttatcaatgtttattgatggtggtgttaatgctggttgaacatctcatgctccatcatcaattatcaattattcttctattgatctcatgtttttttctttacacattgttggattaagtagtttattaggatctattaattctattgttactttattaaaatctagtaatctttctattattaattcctttctgttt…
PQ676647	G495	DS	COI	GITC*	Meteor, M124	356	South Atlantic	-26.8742	-24.6272	2016-03-13	40-60	Microperforates	Candeina	nitida	ataccatgttcatctcttcaatataatcctaatattacttttcatggtatatttatgataccttctatgataatgccaatattaattggaggatttggtaatatattattacctttaatgctatgttcatctgatatgatatttcctagattaaatgctttaagtctttgattagtttttaatagtttaataattatgtttttatcaatgtttattgatggtggtgttaatgctggttgaacatctcatgctccatcatcaattataaactattcttctattgatctcatgtttttttctttacacattgttggattaagtagtttattaggatctattaattctattgttactttattaaaatctagtaatctttctattattaattcctttctgttt…
PQ676648	G504	DS	COI	GITC*	Meteor, M124	356	South Atlantic	-26.8742	-24.6272	2016-03-13	40-60	Microperforates	Candeina	nitida	ataccatgttcatctcttcaatataatcctaatattacttttcatggtatatttatgataccttctatgataatgccaatattaattggaggatttggtaatatattattacctttaatgctatgttcatctgatatgatatttcctagattaaatgctttaagtctttgattagtttttaatagtttaataattatgtttttatcaatgtttattgatggtggtgttaatgctggttgaacatctcatgctccatcatcaattataaactattcttctattgatctcatgtttttttctttacacattgttggattaagtagtttattaggatctattaattctattgttactttattaaaatctagtaatctttctattattaattcctttctgttt…
PQ676649	G57	DS	COI	GITC*	Meteor, M124	K347	South Atlantic	-29.1798	-20.053	2016-03-12	0-20	Microperforates	Tenuitellita	iota	ataccatgttcatctcttcaatataatcctaatattacttttcatggtatatttatgataccttctatgataatgccaatattaattggaggatttggtaatatattattacctttaatgctatgttcatctgatatgatatttcctagattaaatgctttaagtctttgattagtttttaatagtttaataattatgtatttatcaatgtttattgatggtggtgttaatgctggttgaacatctcatgctccatcatcaattatcaattattcttctattgatctcatgtttttttctttacacattgttggattaagtagtttattaggatctattaattctattgttactttattaaaatctagtaatctttctattattaattcctttctgttt…
PQ676650	G51	DS	COI	GITC*	Meteor, M124	K347	South Atlantic	-29.1798	-20.053	2016-03-12	0-20	Microperforates	Candeina	nitida	ataccatgttcatctcttcaatataatcctaatattacttttcatggtatatttatgataccttctatgataatgccaatattaattggaggatttggtaatatattattacctttaatgctatgttcatctgatatgatatttcctagattaaatgctttaagtctttgattagtttttaatagtttaataattatgtttttatcaatgtttattgatggtggtgttaatgctggttgaacatctcatgctccatcatcaattataaactattcttctattgatctcatgtttttttctttacacattgttggattaagtagtttattaggatctattaattctattgttactttattaaaatctagtaatctttctattattaattcctttctgttt…
PQ676651	T215	DS	COI	DOC	Meteor, M124	K349	South Atlantic	29.18	-20.05	2016-03-12	20-40	Spinose	Globigerinoides	tenellus	ataccatgttcatctcttcaatataatgctaatattacttttcatggtatatttatgatattttctatgataatgccaatattaattggaggatttggtaatatattattacctttaatgccatgttcatctgatatgatatttcctagattaaatgctttaagtctttgattagtttttaatagtctagtaattatgtttttatcaatgtttattgatggtggtgttaatgctggttgaacatctcatgctccattatcaattataaactattcttctattgatctaatgtttttttctttacacattgttggattaagtagtttattaggatctattaattctattgttactttattaaaatctactaatctttctattattaattcctttctgttt…
PQ676652	T217	DS	COI	DOC	Meteor, M124	K349	South Atlantic	29.18	-20.05	2016-03-12	20-40	Spinose	Globigerinoides	tenellus	ataccatgttcatctcttcaatataatgctaatattacttttcatggtatatttatgatattttctatgataatgccaatattaattggaggatttggtaatatattattacctttaatgccatgttcatctgatatgatatttcctagattaaatgctttaagtctttgattagtttttaatagtctagtaattatgtttttatcaatgtttattgatggtggtgttaatgctggttgaacatctcatgctccattatcaattataaactattcttctattgatctaatgtttttttctttacacattgttggattaagtagtttattaggatctattaattctattgttactttattaaaatctactaatctttctattattaattcctttctgttt…
PQ676653	G25	DS	COI	GITC*	Meteor, M124	320-4	South Atlantic	-30.0268	-11.6587	2016-03-10	0-20	Microperforates	Candeina	nitida	ataccatgttcatctcttcaatataatcctaatattacttttcatggtatatttatgataccttctatgataatgccaatattaattggaggatttggtaatatattattacctttaatgctatgttcatctgatatgatatttcctagattaaatgctttaagtctttgattagtttttaatagtttaataattatgtttttatcaatgtttattgatggtggtgttaatgctggttgaacatctcatgctccatcatcaattataaactattcttctattgatctcatgtttttttctttacacattgttggattaagtagtttattaggatctattaattctattgttactttattaaaatctagtaatctttctattattaattcctttctgttt…
PQ676654	G28	DS	COI	GITC*	Meteor, M124	320-4	South Atlantic	-30.0268	-11.6587	2016-03-10	0-20	Microperforates	Candeina	nitida	ataccatgttcatctcttcaatataatcctaatattacttttcatggtatatttatgataccttctatgataatgccaatattaattggaggatttggtaatatattattacctttaatgctatgttcatctgatatgatatttcctagattaaatgctttaagtctttgattagtttttaatagtttaataattatgtttttatcaatgtttattgatggtggtgttaatgctggttgaacatctcatgctccatcatcaattataaactattcttctattgatctcatgtttttttctttacacattgttggattaagtagtttattaggatctattaattctattgttactttattaaaatctagtaatctttctattattaattcctttctgttt…
PQ676655	G444	DS	COI	GITC*	Meteor, M124	278	South Atlantic	-31.1046	-3.57177	2016-03-07	20-40	Microperforates	Candeina	nitida	ataccatgttcatctcttcaatataatcctaatattacttttcatggtatatttatgataccttctatgataatgccaatattaattggaggatttggtaatatattattacctttaatgctatgttcatctgatatgatatttcctagattaaatgctttaagtctttgattagtttttaatagtttaataattatgtttttatcaatgtttattgatggtggtgttaatgctggttgaacatctcatgctccatcatcaattataaactattcttctattgatctcatgtttttttctttacacattgttggattaagtagtttattaggatctattaattctattgttactttattaaaatctagtaatctttctattattaattcctttctgttt…
PQ676656	T147	DS	COI	DOC	Meteor, M124	K337	South Atlantic	−32.05	−10.67	2016-03-09	80-100	Spinose	Globigerinoides	elongatus	ataccatgttcatctcttcaatataatgctaatattacttttcatggtatatttatgatattttctatgataatgccaatattaattggaggatttggtaatatattattacctttaatgccatgttcatctgatatgatatttcctagattaaatgctttaagtctttgattagtttttaatagtctagtaattatgtttttatcaatgtttattgatggtggtgttaatgctggttgaacatctcatgctccattatcaattataaactattcttctattgatctaatgtttttttctttacacattgttggattaagtagtttattaggatctattaattctattgttactttattaaaatctactaatctttctattattaattcctttctgttt…
PQ676657	T150	DS	COI	DOC	Meteor, M124	K337	South Atlantic	−32.05	−10.67	2016-03-09	80-100	Spinose	Globigerinoides	elongatus	ataccatgttcatctcttcaatataatgctaatattacttttcatggtatatttatgatattttctatgataatgccaatattaattggaggatttggtaatatattattacctttaatgccatgttcatctgatatgatatttcctagattaaatgctttaagtctttgattagtttttaatagtctagtaattatgtttttatcaatgtttattgatggtggtgttaatgctggttgaacatctcatgctccattatcaattataaactattcttctattgatctaatgtttttttctttacacattgttggattaagtagtttattaggatctattaattctattgttactttattaaaatctactaatctttctattattaattcctttctgttt…
PQ676658	T151	DS	COI	DOC	Meteor, M124	K337	South Atlantic	−32.05	−10.67	2016-03-09	80-100	Spinose	Globigerinoides	elongatus	ataccatgttcatctcttcaatataatgctaatattacttttcatggtatatttatgatattttctatgataatgccaatattaattggaggatttggtaatatattattacctttaatgccatgttcatctgatatgatatttcctagattaaatgctttaagtctttgattagtttttaatagtctagtaattatgtttttatcaatgtttattgatggtggtgttaatgctggttgaacatctcatgctccattatcaattataaactattcttctattgatctaatgtttttttctttacacattgttggattaagtagtttattaggatctattaattctattgttactttattaaaatctactaatctttctattattaattcctttctgttt…
PQ676659	T152	DS	COI	DOC	Meteor, M124	K337	South Atlantic	−32.05	−10.67	2016-03-09	80-100	Spinose	Globigerinoides	elongatus	ataccatgttcatctcttcaatataatgctaatattacttttcatggtatatttatgatattttctatgataatgccaatattaattggaggatttggtaatatattattacctttaatgccatgttcatctgatatgatatttcctagattaaatgctttaagtctttgattagtttttaatagtctagtaattatgtttttatcaatgtttattgatggtggtgttaatgctggttgaacatctcatgctccattatcaattataaactattcttctattgatctaatgtttttttctttacacattgttggattaagtagtttattaggatctattaattctattgttactttattaaaatctactaatctttctattattaattcctttctgttt…
PQ676660	T158	DS	COI	DOC	Meteor, M124	K337	South Atlantic	−32.05	−10.67	2016-03-09	80-100	Spinose	Globigerinoides	elongatus	ataccatgttcatctcttcaatataatgctaatattacttttcatggtatatttatgatattttctatgataatgccaatattaattggaggatttggtaatatattattacctttaatgccatgttcatctgatatgatatttcctagattaaatgctttaagtctttgattagtttttaatagtctagtaattatgtttttatcaatgtttattgatggtggtgttaatgctggttgaacatctcatgctccattatcaattataaactattcttctattgatctaatgtttttttctttacacattgttggattaagtagtttattaggatctattaattctattgttactttattaaaatctactaatctttctattattaattcctttctgttt…
PQ676661	T160	DS	COI	DOC	Meteor, M124	K340	South Atlantic	−30.03	−11.66	2016-03-10	300-500	Non-spinose	Globorotalia	truncatulinoides	ataccatgttcatctcttcaatataatgctaatattacttttcatggtatatttatgatatcttctatgataatgccaatattaattggaggatttggtaatatattattacctttaatgccatgttcatctgatatgatatttcctagattaaatgctttaagtctttgattagtttttaatagtttaataattatgtttttatcaatgtttattgatggtggtgttaatgctggttgaacatctcatgctccatcatcaattataaactattcttctattgatctaatgtttttttctttacacattgttggattaagtagtttattaggatctattaattctattgttactttattaaaatctactaatctttctattattaattcctttctgttt…
PQ676662	T161	DS	COI	DOC	Meteor, M124	K340	South Atlantic	−30.03	−11.66	2016-03-10	300-500	Non-spinose	Globorotalia	truncatulinoides	ataccatgttcatctcttcaatataatgctaatattacttttcatggtatatttatgatatcttctatgataatgccaatattaattggaggatttggtaatatattattacctttaatgccatgttcatctgatatgatatttcctagattaaatgctttaagtctttgattagtttttaatagtttaataattatgtttttatcaatgtttattgatggtggtgttaatgctggttgaacatctcatgctccatcatcaattataaactattcttctattgatctaatgtttttttctttacacattgttggattaagtagtttattaggatctattaattctattgttactttattaaaatctactaatctttctattattaattcctttctgttt…
PQ676663	T163	DS	COI	DOC	Meteor, M124	K340	South Atlantic	−30.03	−11.66	2016-03-10	300-500	Non-spinose	Globorotalia	truncatulinoides	ataccatgttcatctcttcaatataatgctaatattacttttcatggtatatttatgatatcttctatgataatgccaatattaattggaggatttggtaatatattattacctttaatgccatgttcatctgatatgatatttcctagattaaatgctttaagtctttgattagtttttaatagtttaataattatgtttttatcaatgtttattgatggtggtgttaatgctggttgaacatctcatgctccatcatcaattataaactattcttctattgatctaatgtttttttctttacacattgttggattaagtagtttattaggatctattaattctattgttactttattaaaatctactaatctttctattattaattcctttctgttt…
PQ676664	T164	DS	COI	DOC	Meteor, M124	K340	South Atlantic	−30.03	−11.66	2016-03-10	300-500	Non-spinose	Globorotalia	truncatulinoides	ataccatgttcatctcttcaatataatgctaatattacttttcatggtatatttatgatatcttctatgataatgccaatattaattggaggatttggtaatatattattacctttaatgccatgttcatctgatatgatatttcctagattaaatgctttaagtctttgattagtttttaatagtttaataattatgtttttatcaatgtttattgatggtggtgttaatgctggttgaacatctcatgctccatcatcaattataaactattcttctattgatctaatgtttttttctttacacattgttggattaagtagtttattaggatctattaattctattgttactttattaaaatctactaatctttctattattaattcctttctgttt…
PQ676665	T167	DS	COI	DOC	Meteor, M124	K340	South Atlantic	−30.03	−11.66	2016-03-10	300-500	Non-spinose	Globorotalia	truncatulinoides	ataccatgttcatctcttcaatataatgctaatattacttttcatggtatatttatgatatcttctatgataatgccaatattaattggaggatttggtaatatattattacctttaatgccatgttcatctgatatgatatttcctagattaaatgctttaagtctttgattagtttttaatagtttaataattatgtttttatcaatgtttattgatggtggtgttaatgctggttgaacatctcatgctccatcatcaattataaactattcttctattgatctaatgtttttttctttacacattgttggattaagtagtttattaggatctattaattctattgttactttattaaaatctactaatctttctattattaattcctttctgttt…
PQ676666	T209	DS	COI	DOC	Meteor, M124	K349	South Atlantic	−29.18	−20.05	2016-03-12	20-40	Microperforates	Candeina	nitida	ataccatgttcatctcttcaatataatcctaatattacttttcatggtatatttatgataccttctatgataatgccaatattaattggaggatttggtaatatattattacctttaatgctatgttcatctgatatgatatttcctagattaaatgctttaagtctttgattagtttttaatagtttaataattatgtttttatcaatgtttattgatggtggtgttaatgctggttgaacatctcatgctccatcatcaattataaactattcttctattgatctcatgtttttttctttacacattgttggattaagtagtttattaggatctattaattctattgttactttattaaaatctagtaatctttctattattaattcctttctgttt…
PQ676667	T210	DS	COI	DOC	Meteor, M124	K349	South Atlantic	−29.18	−20.05	2016-03-12	20-40	Spinose	Globigerinoides	tenellus	ataccatgttcatctcttcaatataatgctaatattacttttcatggtatatttatgatattttctatgataatgccaatattaattggaggatttggtaatatattattacctttaatgccatgttcatctgatatgatatttcctagattaaatgctttaagtctttgattagtttttaatagtctagtaattatgtttttatcaatgtttattgatggtggtgttaatgctggttgaacatctcatgctccattatcaattataaactattcttctattgatctaatgtttttttctttacacattgttggattaagtagtttattaggatctattaattctattgttactttattaaaatctactaatctttctattattaattcctttctgttt…
PQ676668	T177	DS	COI	DOC	Meteor, M124	K356	South Atlantic	−26.88	−28.69	2016-03-14	0-20	Spinose	Globigerinoides	ruber-albus	ataccatgttcatctcttcaatataatgctaatattacttttcatggtatatttatgatattttctatgataatgccaatattaattggaggatttggtaatatattattacctttaatgccatgttcatctgatatgatatttcctagattaaatgctttaagtctttgattagtttttaatagtctagtaattatgtttttatcaatgtttattgatggtggtgttaatgctggttgaacatctcatgctccattatcaattataaactattcttctattgatctaatgtttttttctttacacattgttggattaagtagtttattaggatctattaattctattgttactttattaaaatctactaatctttctattattaattcctttctgttt…
PQ676669	T178	DS	COI	DOC	Meteor, M124	K356	South Atlantic	−26.88	−28.69	2016-03-14	0-20	Spinose	Globigerinoides	ruber-albus	ataccatgttcatctcttcaatataatgctaatattacttttcatggtatatttatgatattttctatgataatgccaatattaattggaggatttggtaatatattattacctttaatgccatgttcatctgatatgatatttcctagattaaatgctttaagtctttgattagtttttaatagtctagtaattatgtttttatcaatgtttattgatggtggtgttaatgctggttgaacatctcatgctccattatcaattataaactattcttctattgatctaatgtttttttctttacacattgttggattaagtagtttattaggatctattaattctattgttactttattaaaatctactaatctttctattattaattcctttctgttt…
PQ676670	T181	DS	COI	DOC	Meteor, M124	K356	South Atlantic	−26.88	−28.69	2016-03-14	0-20	Spinose	Globigerinoides	ruber-albus	ataccatgttcatctcttcaatataatgctaatattacttttcatggtatatttatgatattttctatgataatgccaatattaattggaggatttggtaatatattattacctttaatgccatgttcatctgatatgatatttcctagattaaatgctttaagtctttgattagtttttaatagtctagtaattatgtttttatcaatgtttattgatggtggtgttaatgctggttgaacatctcatgctccattatcaattataaactattcttctattgatctaatgtttttttctttacacattgttggattaagtagtttattaggatctattaattctattgttactttattaaaatctactaatctttctattattaattcctttctgttt…
PQ676671	T184	DS	COI	DOC	Meteor, M124	K356	South Atlantic	−26.88	−28.69	2016-03-14	0-20	Spinose	Globigerinoides	ruber-albus	ataccatgttcatctcttcaatataatgctaatattacttttcatggtatatttatgatattttctatgataatgccaatattaattggaggatttggtaatatattattacctttaatgccatgttcatctgatatgatatttcctagattaaatgctttaagtctttgattagtttttaatagtctagtaattatgtttttatcaatgtttattgatggtggtgttaatgctggttgaacatctcatgctccattatcaattataaactattcttctattgatctaatgtttttttctttacacattgttggattaagtagtttattaggatctattaattctattgttactttattaaaatctactaatctttctattattaattcctttctgttt…
