# Supplementary material for: Exploring the potential of the COI gene marker for DNA barcoding of planktonic foraminifera
Source: Sci Rep. 2025 Jun 1;15:19205. doi: 10.1038/s41598-025-03842-7 (PMC12127474; doi:10.1038/s41598-025-03842-7)
Supplement: Supplementary file 6 — Supplementary Information 6. [file 41598_2025_3842_MOESM6_ESM.xlsx]

## Sheet: Supplementary material 2
Specimen voucher	Cruise	Station/Cast	Region	Latitude [Decimal]	Longitude [Decimal]	Collection date	Collection depth	Species	Volume foraminifera (µm³)	SSU gene copy number	SSU gene copy number sd	COI gene copy number	COI gene copy number sd
T358	M133	MP02	South Atlantic	-36.1528	15.667	2016-12-16	60-80	Globigerinella siphonifera	8.26777e+06	306.53	50.3116	85461.9	4798.67
T352	M133	MP02	South Atlantic	-36.1528	15.667	2016-12-16	60-80	Globigerinella siphonifera	1.49625e+07	407.101	55.2822	203471	6182.9
T875	M133	MP02	South Atlantic	-36.1528	15.667	2016-12-16	60-80	Globigerinella siphonifera	6.64853e+06	1685.84	84.0962	25677.2	5927.21
T859	M133	MP02	South Atlantic	-36.1528	15.667	2016-12-16	40-60	Globigerinella siphonifera	3.35511e+06	815.235	88.4351	107369	4167.57
T873	M133	MP02	South Atlantic	-36.1528	15.667	2016-12-16	40-60	Globigerinella siphonifera	6.09227e+06	1122.62	111.502	260851	23367.9
T870	M133	MP02	South Atlantic	-36.1528	15.667	2016-12-16	40-60	Globigerinella siphonifera	1.0308e+06	1204.09	126.666	90191.5	10619.9
T851	M133	MP02	South Atlantic	-36.1528	15.667	2016-12-16	20-40	Globigerinella siphonifera	1.75657e+06	3671.35	127.443	31683.7	6410.53
T549	M133	MP02	South Atlantic	-36.1528	15.667	2016-12-16	0-20	Globigerinella siphonifera	2.30946e+07	463.71	171.834	11267.3	1245.09
T880	M133	MP02	South Atlantic	-36.1528	15.667	2016-12-16	60-80	Globigerinella siphonifera	8.40654e+06	457.504	172.77	402992	43884.4
T853	M133	MP02	South Atlantic	-36.1528	15.667	2016-12-16	40-60	Globigerinella siphonifera	5.28419e+06	5738.63	198.4	1.09175e+06	12077.9
T862	M133	MP02	South Atlantic	-36.1528	15.667	2016-12-16	40-60	Globigerinella siphonifera	4.0136e+06	3454.94	259.561	606733	124863
T866	M133	MP02	South Atlantic	-36.1528	15.667	2016-12-16	40-60	Globigerinella siphonifera	2.37925e+06	4137.13	299.764	51344.2	13916.9
T299	M113-2	GeoB19612-02	North Atlantic	28.5832	-49.364	2015-01-31	100-200	Globigerinella siphonifera	5.90205e+06	1818.48	308.632	110256	42407.6
T871	M133	MP02	South Atlantic	-36.1528	15.667	2016-12-16	40-60	Globigerinella siphonifera	1.95089e+06	1904.88	318.618	129751	22396.5
T354	M133	MP02	South Atlantic	-36.1528	15.667	2016-12-16	60-80	Globigerinella siphonifera	7.90488e+06	4202.13	350.652	612202	171374
T860	M133	MP02	South Atlantic	-36.1528	15.667	2016-12-16	40-60	Globigerinella siphonifera	7.74462e+06	1435.63	429.724	267571	101173
T845	M133	MP02	South Atlantic	-36.1528	15.667	2016-12-16	0-20	Globigerinella siphonifera	1.00006e+06	3399.23	433.91	106652	13674.7
T884	M133	MP02	South Atlantic	-36.1528	15.667	2016-12-16	60-80	Globigerinella siphonifera	4.62688e+06	1922.98	479.66	113181	13024.2
T353	M133	MP02	South Atlantic	-36.1528	15.667	2016-12-16	60-80	Globigerinella siphonifera	1.08141e+07	4513.17	523.953	249396	22616.3
T855	M133	MP02	South Atlantic	-36.1528	15.667	2016-12-16	40-60	Globigerinella siphonifera	2.46393e+06	2334.57	543.045	289317	27126.2
T865	M133	MP02	South Atlantic	-36.1528	15.667	2016-12-16	40-60	Globigerinella siphonifera	549462	6328.14	543.676	62338.6	18548.2
T877	M133	MP02	South Atlantic	-36.1528	15.667	2016-12-16	60-80	Globigerinella siphonifera	5.27549e+06	4385.61	771.095	257460	46830.7
T500	M133	MP01	South Atlantic	-34.383	-17.5845	2001-12-15	0-40	Globigerinella siphonifera	974443	5936.67	876.452	36397.4	1568.15
T857	M133	MP02	South Atlantic	-36.1528	15.667	2016-12-16	40-60	Globigerinella siphonifera	3.06681e+06	4116.5	964.665	246552	10364
T861	M133	MP02	South Atlantic	-36.1528	15.667	2016-12-16	40-60	Globigerinella siphonifera	2.95016e+06	4286.55	1006.54	637279	120053
T864	M133	MP02	South Atlantic	-36.1528	15.667	2016-12-16	40-60	Globigerinella siphonifera	1.58744e+06	12225.3	1235.29	335213	25572.5
T550	M133	MP02	South Atlantic	-36.1528	15.667	2016-12-16	0-20	Globigerinella siphonifera	4.17429e+06	13960.3	1678.16	67192.7	4197.11
T496	M133	MP01	South Atlantic	-34.383	-17.5845	2001-12-15	0-40	Globigerinella siphonifera	1.48478e+07	19676.6	3491.96	463097	56775.9
T243	M140	GeoB22410-02	North Atlantic	11.4367	-22.8175	2017-08-21	0-20	Globigerinella siphonifera	2.04914e+06	NA	NA	3413.8	728.479
T246	M140	GeoB22410-02	North Atlantic	11.4367	-22.8175	2017-08-21	0-20	Globigerinella siphonifera	630833	NA	NA	1764.53	669.472
T359	M133	MP02	South Atlantic	-36.1528	15.667	2016-12-16	60-80	Globigerinella siphonifera	2162109	NA	NA	43458.8	23521.2
T388	M133	MP02	South Atlantic	-36.1528	15.667	2016-12-16	60-80	Globigerinella siphonifera	2605687	NA	NA	301975	41045.9
T447	M133	MP02	South Atlantic	-36.1528	15.667	2016-12-16	0-20	Globigerinella siphonifera	7.88988e+06	NA	NA	3.1191e+06	123601
T843	M133	MP02	South Atlantic	-36.1528	15.667	2016-12-16	0-20	Globigerinella siphonifera	2.17038e+06	NA	NA	1089.54	58.4486
T846	M133	MP02	South Atlantic	-36.1528	15.667	2016-12-16	0-20	Globigerinella siphonifera	967736	NA	NA	4231.93	1235.37
T847	M133	MP02	South Atlantic	-36.1528	15.667	2016-12-16	0-20	Globigerinella siphonifera	990908	NA	NA	59314.3	3228.17
T850	M133	MP02	South Atlantic	-36.1528	15.667	2016-12-16	20-40	Globigerinella siphonifera	2.12359e+06	NA	NA	307468	6368.05
T854	M133	MP02	South Atlantic	-36.1528	15.667	2016-12-16	40-60	Globigerinella siphonifera	NA	NA	NA	275918	21959.3
T856	M133	MP02	South Atlantic	-36.1528	15.667	2016-12-16	40-60	Globigerinella siphonifera	2.14123e+06	NA	NA	13415.8	1176.1
T858	M133	MP02	South Atlantic	-36.1528	15.667	2016-12-16	40-60	Globigerinella siphonifera	2.03363e+06	NA	NA	303563	50612.6
T876	M133	MP02	South Atlantic	-36.1528	15.667	2016-12-16	60-80	Globigerinella siphonifera	2.20459e+06	NA	NA	60124.3	4234.77
T879	M133	MP02	South Atlantic	-36.1528	15.667	2016-12-16	60-80	Globigerinella siphonifera	2.12036e+06	NA	NA	1.09245e+06	121754
T882	M133	MP02	South Atlantic	-36.1528	15.667	2016-12-16	60-80	Globigerinella siphonifera	949864	NA	NA	813.059	302.505
T883	M133	MP02	South Atlantic	-36.1528	15.667	2016-12-16	60-80	Globigerinella siphonifera	2.46965e+06	NA	NA	1377.98	75.9039
T885	M133	MP02	South Atlantic	-36.1528	15.667	2016-12-16	60-80	Globigerinella siphonifera	1.35205e+06	NA	NA	7825.88	364.558
T886	M133	MP02	South Atlantic	-36.1528	15.667	2016-12-16	60-80	Globigerinella siphonifera	1.78537e+06	NA	NA	1048.32	299.792
T530	M133	MP02	South Atlantic	-36.1528	15.667	2016-12-16	80-100	Globigerinita glutinata	681955	195.762	24.195	29981.7	3480.35
T531	M133	MP02	South Atlantic	-36.1528	15.667	2016-12-16	80-100	Globigerinita glutinata	833148	1535.21	36.3396	33568.1	3315.85
T672	M133	MP01	South Atlantic	-34.383	-17.5845	2001-12-15	0-40	Globigerinita glutinata	2.54092e+06	5779.91	41.2597	40983.2	2661.78
T317	M113-2	GeoB19612-03	North Atlantic	28.5832	-49.364	2015-01-31	20-40	Globigerinita glutinata	501357	258.516	82.6333	1434.22	397.881
T655	M133	MP02	South Atlantic	-36.1528	15.667	2016-12-16	20-40	Globigerinita glutinata	5.89508e+06	900.378	88.294	12615.5	3128.76
T568	M133	MP02	South Atlantic	-36.1528	15.667	2016-12-16	0-20	Globigerinita glutinata	953704	786.93	123.487	10069.3	1970.23
T316	M113-2	GeoB19612-03	North Atlantic	28.5832	-49.364	2015-01-31	20-40	Globigerinita glutinata	711539	2711.92	145.19	5970.47	371.053
T675	M133	MP01	South Atlantic	-34.383	-17.5845	2001-12-15	0-40	Globigerinita glutinata	2.38503e+06	1557.84	181.796	32210	2801.78
T626	M133	MP02	South Atlantic	-36.1528	15.667	2016-12-16	60-80	Globigerinita glutinata	2.04956e+06	2260.15	190.943	13871.9	868.465
T567	M133	MP02	South Atlantic	-36.1528	15.667	2016-12-16	0-20	Globigerinita glutinata	1.25858e+06	1317.48	269.599	14319.7	2041.21
T730	M133	MP07	South Atlantic	-34.5037	-18.8002	2016-12-26	0-100	Globigerinita glutinata	1.10234e+06	1794.29	278.32	5680.48	2301.87
T625	M133	MP02	South Atlantic	-36.1528	15.667	2016-12-16	60-80	Globigerinita glutinata	1.78651e+06	3705.96	290.65	15032.6	3047.97
T679	M133	MP01	South Atlantic	-34.383	-17.5845	2001-12-15	0-40	Globigerinita glutinata	851808	1365.7	458.397	11313.9	1967.88
T658	M133	MP02	South Atlantic	-36.1528	15.667	2016-12-16	20-40	Globigerinita glutinata	2.05523e+06	2099.2	503.091	12765.1	3565.86
T448	M133	MP02	South Atlantic	-36.1528	15.667	2016-12-16	0-20	Globigerinita glutinata	1.04519e+06	9109.24	550.918	4669.92	610.862
T776	M133	MP02	South Atlantic	-36.1528	15.667	2016-12-16	40-60	Globigerinita glutinata	1.28901e+06	1342.92	594.759	75369.1	7610.23
T528	M133	MP02	South Atlantic	-36.1528	15.667	2016-12-16	80-100	Globigerinita glutinata	542522	5232.53	708.051	25034	3183.22
T452	M133	MP02	South Atlantic	-36.1528	15.667	2016-12-16	0-20	Globigerinita glutinata	726005	13174.4	1169.57	22433.8	3926.34
T671	M133	MP01	South Atlantic	-34.383	-17.5845	2001-12-15	0-40	Globigerinita glutinata	1.93531e+06	11007.8	1458.15	5678.96	1028.09
T569	M133	MP02	South Atlantic	-36.1528	15.667	2016-12-16	0-20	Globigerinita glutinata	1.63473e+06	11855.5	2467.52	20375.6	2606.71
T147	M124	K337	South Atlantic	−32.05	−10.67	2016-03-09	80-100	Globigerinoides elongatus	3.34111e+06	NA	NA	302492	67565.9
T148	M124	K337	South Atlantic	−32.05	−10.67	2016-03-09	80-100	Globigerinoides elongatus	5.70826e+06	NA	NA	539993	70189.5
T149	M124	K337	South Atlantic	−32.05	−10.67	2016-03-09	80-100	Globigerinoides elongatus	3.34567e+06	NA	NA	268306	63704.7
T150	M124	K337	South Atlantic	−32.05	−10.67	2016-03-09	80-100	Globigerinoides elongatus	6.24722e+06	NA	NA	756912	173119
T151	M124	K337	South Atlantic	−32.05	−10.67	2016-03-09	80-100	Globigerinoides elongatus	3.5308e+06	NA	NA	287942	38269
T754	M133	MP02	South Atlantic	-36.1528	15.667	2016-12-16	40-60	Globigerinoides elongatus	1.46091e+06	NA	NA	189686	24445
T178	M124	K356	South Atlantic	−26.88	−28.69	2016-03-14	0-20	Globigerinoides ruber albus	3.20927e+06	NA	NA	82409.7	22492.6
T180	M124	K356	South Atlantic	−26.88	−28.69	2016-03-14	0-20	Globigerinoides ruber albus	4.89776e+06	NA	NA	400465	39156.8
T181	M124	K356	South Atlantic	−26.88	−28.69	2016-03-14	0-20	Globigerinoides ruber albus	3.79305e+06	NA	NA	120866	24592.9
T184	M124	K356	South Atlantic	−26.88	−28.69	2016-03-14	0-20	Globigerinoides ruber albus	2.32687e+06	NA	NA	318107	71600.2
T278	M113-2	GeoB19614-03	North Atlantic	27.4723	-52.664	2015-02-01	20-40	Globigerinoides ruber albus	1.81524e+06	NA	NA	164668	20004.5
T401	M133	MP01	South Atlantic	-34.383	-17.5845	2001-12-15	0-40	Globigerinoides ruber albus	5169302	NA	NA	26818.1	1586.93
T404	M133	MP01	South Atlantic	-34.383	-17.5845	2001-12-15	0-40	Globigerinoides ruber albus	7147099	NA	NA	1.05688e+06	56804.2
T509	M133	MP01	South Atlantic	-34.383	-17.5845	2001-12-15	0-40	Globigerinoides ruber albus	2.59091e+06	NA	NA	330093	13799.7
T510	M133	MP01	South Atlantic	-34.383	-17.5845	2001-12-15	0-40	Globigerinoides ruber albus	2.69301e+06	NA	NA	317955	21490.6
T511	M133	MP01	South Atlantic	-34.383	-17.5845	2001-12-15	0-40	Globigerinoides ruber albus	3.39066e+06	NA	NA	546527	59043.9
T172	M124	K356	South Atlantic	−26.88	−28.69	2016-03-14	0-20	Globigerinoides ruber ruber	4.6053e+06	NA	NA	138072	14417.7
T176	M124	K356	South Atlantic	−26.88	−28.69	2016-03-14	0-20	Globigerinoides ruber ruber	6.09107e+06	NA	NA	177725	15471.5
T198	M124	K349	South Atlantic	29.18	-20.05	2016-03-12	20-40	Globigerinoides ruber ruber	6.91186e+06	NA	NA	498047	10349.2
T199	M124	K349	South Atlantic	29.18	-20.05	2016-03-12	20-40	Globigerinoides ruber ruber	6.92362e+06	NA	NA	578467	34888.9
T205	M124	K349	South Atlantic	29.18	-20.05	2016-03-12	20-40	Globigerinoides ruber ruber	4642089	NA	NA	112014	20702.8
T207	M124	K349	South Atlantic	29.18	-20.05	2016-03-12	20-40	Globigerinoides ruber ruber	3671024	NA	NA	194894	8520.58
T052	M133	MP02	South Atlantic	-36.1528	15.667	2016-12-16	60-80	Globorotalia cultrata	8.24241e+06	NA	NA	938.654	42.5832
T055	M133	MP02	South Atlantic	-36.1528	15.667	2016-12-16	60-80	Globorotalia cultrata	1.79183e+07	NA	NA	7869.36	2443.66
T571	M133	MP02	South Atlantic	-36.1528	15.667	2016-12-16	60-80	Globorotalia cultrata	2.07359e+07	NA	NA	2254.55	594.941
T577	M133	MP02	South Atlantic	-36.1528	15.667	2016-12-16	60-80	Globorotalia cultrata	3.43882e+06	NA	NA	60887.7	569.965
T579	M133	MP02	South Atlantic	-36.1528	15.667	2016-12-16	60-80	Globorotalia cultrata	5.32554e+06	NA	NA	11202.7	1959.28
T627	M133	MP02	South Atlantic	-36.1528	15.667	2016-12-16	20-40	Globorotalia cultrata	9.18103e+06	NA	NA	461751	197597
T629	M133	MP02	South Atlantic	-36.1528	15.667	2016-12-16	20-40	Globorotalia cultrata	7.30134e+06	NA	NA	257330	64291.5
T633	M133	MP02	South Atlantic	-36.1528	15.667	2016-12-16	20-40	Globorotalia cultrata	5.3077e+06	NA	NA	65877.2	5755.62
T738	M133	MP02	South Atlantic	-36.1528	15.667	2016-12-16	40-60	Globorotalia cultrata	4.47544e+06	NA	NA	165048	30016.9
T084	M133	MP09	South Atlantic	-34.5007	-38.9063	2016-12-31	100-200	Globorotalia scitula	851510	NA	NA	2339.77	420.61
T089	M133	MP09	South Atlantic	-34.5007	-38.9063	2016-12-31	100-200	Globorotalia scitula	1.5635e+06	NA	NA	24431.2	1287.97
T090	M133	MP09	South Atlantic	-34.5007	-38.9063	2016-12-31	100-200	Globorotalia scitula	1.10145e+06	NA	NA	27386.3	2090.99
T093	M133	MP09	South Atlantic	-34.5007	-38.9063	2016-12-31	100-200	Globorotalia scitula	1075219	NA	NA	5761.89	314.129
T471	M133	MP08	South Atlantic	-34.4987	-26.075	2016-12-28	200-300	Globorotalia scitula	2.59868e+06	NA	NA	133097	14734.4
T472	M133	MP08	South Atlantic	-34.4987	-26.075	2016-12-28	200-300	Globorotalia scitula	4.00043e+06	NA	NA	172485	41897.6
T690	M133	MP08	South Atlantic	-34.4987	-26.075	2016-12-28	0-40	Globorotalia scitula	1678555	NA	NA	21690.3	2706.89
T692	M133	MP08	South Atlantic	-34.4987	-26.075	2016-12-28	0-40	Globorotalia scitula	1.39039e+06	NA	NA	33222	4005.31
T693	M133	MP08	South Atlantic	-34.4987	-26.075	2016-12-28	0-40	Globorotalia scitula	2.23972e+06	NA	NA	96133.2	6466.37
T694	M133	MP08	South Atlantic	-34.4987	-26.075	2016-12-28	0-40	Globorotalia scitula	2.2791e+06	NA	NA	166537	18934.6
T695	M133	MP05	South Atlantic	-34.4998	-1.99933	2016-12-22	100-200	Globorotalia scitula	824814	NA	NA	89650.6	10751.8
T698	M133	MP05	South Atlantic	-34.4998	-1.99933	2016-12-22	100-200	Globorotalia scitula	1233822	NA	NA	47283.5	6853.21
T699	M133	MP05	South Atlantic	-34.4998	-1.99933	2016-12-22	100-200	Globorotalia scitula	756652	NA	NA	41369.9	1852.97
T476	M133	MP08	South Atlantic	-34.4987	-26.075	2016-12-28	200-300	Globorotalia truncatulinoides	8.76207e+06	NA	NA	74053.2	7058.02
T478	M133	MP08	South Atlantic	-34.4987	-26.075	2016-12-28	200-300	Globorotalia truncatulinoides	1.04794e+07	NA	NA	431821	82013.7
T482	M133	MP08	South Atlantic	-34.4987	-26.075	2016-12-28	200-300	Globorotalia truncatulinoides	5.16367e+06	NA	NA	350302	18573.2
T703	M133	MP05	South Atlantic	-34.4998	-1.99933	2016-12-22	100-200	Globorotalia truncatulinoides	1.59793e+07	NA	NA	71483.9	19775
T704	M133	MP05	South Atlantic	-34.4998	-1.99933	2016-12-22	100-200	Globorotalia truncatulinoides	9893134	NA	NA	12211.1	2086.21
T705	M133	MP05	South Atlantic	-34.4998	-1.99933	2016-12-22	100-200	Globorotalia truncatulinoides	5.36441e+06	NA	NA	64823.8	8566.18
T708	M133	MP05	South Atlantic	-34.4998	-1.99933	2016-12-22	100-200	Globorotalia truncatulinoides	9.15023e+06	NA	NA	10666.2	2846.48
T709	M133	MP05	South Atlantic	-34.4998	-1.99933	2016-12-22	100-200	Globorotalia truncatulinoides	1.24091e+07	NA	NA	127975	23225.3
T787	M133	MP08	South Atlantic	-34.4987	-26.075	2016-12-28	100-200	Globorotalia truncatulinoides	3.75545e+06	NA	NA	883669	93013.2
T789	M133	MP08	South Atlantic	-34.4987	-26.075	2016-12-28	100-200	Globorotalia truncatulinoides	5.74066e+06	NA	NA	1.02017e+06	170959
T790	M133	MP08	South Atlantic	-34.4987	-26.075	2016-12-28	100-200	Globorotalia truncatulinoides	3.47522e+06	NA	NA	81926.3	10273
T766	M133	MP02	South Atlantic	-36.1528	15.667	2016-12-16	40-60	Neogloboquadrina dutertrei	1.40227e+07	112.97	10.6081	1.21831e+06	36476.5
T444	M133	MP02	South Atlantic	-36.1528	15.667	2016-12-16	0-20	Neogloboquadrina dutertrei	1.55758e+07	262.347	42.3607	24333.3	1550.84
T802	M133	MP02	South Atlantic	-36.1528	15.667	2016-12-16	0-20	Neogloboquadrina dutertrei	1.06468e+07	291.874	80.0142	29101.2	6109.69
T817	M133	MP02	South Atlantic	-36.1528	15.667	2016-12-16	60-80	Neogloboquadrina dutertrei	7.94616e+06	6171.24	109.636	368048	26558.2
T349	M133	MP02	South Atlantic	-36.1528	15.667	2016-12-16	60-80	Neogloboquadrina dutertrei	6.21763e+06	556.128	112.895	99393.3	27629.8
T615	M133	MP02	South Atlantic	-36.1528	15.667	2016-12-16	60-80	Neogloboquadrina dutertrei	1.30152e+07	257.868	116.313	6269.54	1245.21
T049	M133	MP02	South Atlantic	-36.1528	15.667	2016-12-16	40-60	Neogloboquadrina dutertrei	2.2621e+07	548.626	132.379	10776.1	1425.01
T841	M133	MP02	South Atlantic	-36.1528	15.667	2016-12-16	40-60	Neogloboquadrina dutertrei	2.54899e+06	626.811	173.803	20647.5	1408.02
T613	M133	MP02	South Atlantic	-36.1528	15.667	2016-12-16	60-80	Neogloboquadrina dutertrei	7.66138e+06	2123.7	185.238	124795	24706.8
T064	M133	MP02	South Atlantic	-36.1528	15.667	2016-12-16	60-80	Neogloboquadrina dutertrei	1.68304e+07	4465.43	198.17	43436.1	5701.1
T617	M133	MP02	South Atlantic	-36.1528	15.667	2016-12-16	60-80	Neogloboquadrina dutertrei	3.7154e+06	710.531	234.162	142265	29544.6
T065	M133	MP02	South Atlantic	-36.1528	15.667	2016-12-16	60-80	Neogloboquadrina dutertrei	1.02541e+07	2026.62	276.407	6332.09	1324.77
T808	M133	MP02	South Atlantic	-36.1528	15.667	2016-12-16	20-40	Neogloboquadrina dutertrei	9.12343e+06	1442.52	280.533	23675.3	6221.98
T832	M133	MP02	South Atlantic	-36.1528	15.667	2016-12-16	40-60	Neogloboquadrina dutertrei	5.87294e+06	10539	312.127	401323	73903.9
T619	M133	MP02	South Atlantic	-36.1528	15.667	2016-12-16	60-80	Neogloboquadrina dutertrei	9.41892e+06	5057.33	313.499	24908.7	4908.42
T831	M133	MP02	South Atlantic	-36.1528	15.667	2016-12-16	40-60	Neogloboquadrina dutertrei	8.80047e+06	1403.45	337.526	180546	49635
T558	M133	MP02	South Atlantic	-36.1528	15.667	2016-12-16	0-20	Neogloboquadrina dutertrei	5.50666e+06	742.203	349.676	7145.56	921.423
T803	M133	MP02	South Atlantic	-36.1528	15.667	2016-12-16	0-20	Neogloboquadrina dutertrei	5.09839e+06	2317.63	705.079	107305	5099.1
T834	M133	MP02	South Atlantic	-36.1528	15.667	2016-12-16	40-60	Neogloboquadrina dutertrei	4.84033e+06	3889.69	737.797	347868	79973
T345	M133	MP02	South Atlantic	-36.1528	15.667	2016-12-16	60-80	Neogloboquadrina dutertrei	7.94873e+06	4803.88	854.549	157546	6204.03
T048	M133	MP02	South Atlantic	-36.1528	15.667	2016-12-16	40-60	Neogloboquadrina dutertrei	2.44313e+07	3968.44	921.393	8897.48	3829.22
T050	M133	MP02	South Atlantic	-36.1528	15.667	2016-12-16	40-60	Neogloboquadrina dutertrei	1.85265e+07	3839.88	1052.94	15075.5	2502.78
T811	M133	MP02	South Atlantic	-36.1528	15.667	2016-12-16	20-40	Neogloboquadrina dutertrei	3.19115e+06	13205.1	1293.28	70501.2	10141.4
T816	M133	MP02	South Atlantic	-36.1528	15.667	2016-12-16	60-80	Neogloboquadrina dutertrei	9.11921e+06	17419.9	1436.49	492923	44897.6
T610	M133	MP02	South Atlantic	-36.1528	15.667	2016-12-16	60-80	Neogloboquadrina dutertrei	1.47165e+07	60429.8	1844.25	3.1259e+06	622846
T837	M133	MP02	South Atlantic	-36.1528	15.667	2016-12-16	40-60	Neogloboquadrina dutertrei	8.06829e+06	16010.9	2029.81	123526	26093.7
T807	M133	MP02	South Atlantic	-36.1528	15.667	2016-12-16	20-40	Neogloboquadrina dutertrei	1.14831e+07	61607.5	2089.49	1.03574e+06	79166.9
T833	M133	MP02	South Atlantic	-36.1528	15.667	2016-12-16	40-60	Neogloboquadrina dutertrei	9.25521e+06	17955.7	2575.46	191434	36322.8
T829	M133	MP02	South Atlantic	-36.1528	15.667	2016-12-16	40-60	Neogloboquadrina dutertrei	9.74585e+06	31304.7	2797.77	283374	31021.2
T838	M133	MP02	South Atlantic	-36.1528	15.667	2016-12-16	40-60	Neogloboquadrina dutertrei	4.14884e+06	23897.4	3130.41	367339	17349
T761	M133	MP02	South Atlantic	-36.1528	15.667	2016-12-16	40-60	Neogloboquadrina dutertrei	2.07177e+07	35059.2	3145.44	719773	80238.3
T346	M133	MP02	South Atlantic	-36.1528	15.667	2016-12-16	60-80	Neogloboquadrina dutertrei	2.14722e+07	33351.5	3154.91	891289	135567
T343	M133	MP02	South Atlantic	-36.1528	15.667	2016-12-16	60-80	Neogloboquadrina dutertrei	7.12437e+06	3212.99	3496.8	8224.78	454.38
T350	M133	MP02	South Atlantic	-36.1528	15.667	2016-12-16	60-80	Neogloboquadrina dutertrei	1.07517e+07	133740	5706	1.40169e+06	46683.8
T557	M133	MP02	South Atlantic	-36.1528	15.667	2016-12-16	0-20	Neogloboquadrina dutertrei	1.27127e+07	204761	6303.41	512711	50157.1
T815	M133	MP02	South Atlantic	-36.1528	15.667	2016-12-16	60-80	Neogloboquadrina dutertrei	6.61967e+06	127930	8426.04	318851	28317
T764	M133	MP02	South Atlantic	-36.1528	15.667	2016-12-16	40-60	Neogloboquadrina dutertrei	9.29056e+06	101760	9511.35	681525	16216.4
T347	M133	MP02	South Atlantic	-36.1528	15.667	2016-12-16	60-80	Neogloboquadrina dutertrei	7.37081e+06	195467	23447.1	331832	23121.2
T839	M133	MP02	South Atlantic	-36.1528	15.667	2016-12-16	40-60	Neogloboquadrina dutertrei	8.17686e+06	90260	30386.4	31890.2	17483.6
T344	M133	MP02	South Atlantic	-36.1528	15.667	2016-12-16	60-80	Neogloboquadrina dutertrei	1.58561e+07	111986	44712.9	1.25658e+06	126193
T106	M133	MP13	South Atlantic	-34.7722	-53.9563	2017-01-05	40-60	Neogloboquadrina pachyderma	3.31549e+06	936.045	90.0194	232966	8702.31
T097	M133	MP13	South Atlantic	-34.7722	-53.9563	2017-01-05	40-60	Neogloboquadrina pachyderma	1.98505e+06	464.178	138.498	50930.1	3024.2
T374	MSM66	GeoB22361-02	Baffin bay	71.9999	-67.0004	2017-08-19	50-100	Neogloboquadrina pachyderma	2.6897e+06	373.045	141.79	1132.04	211.518
T368	MSM66	GeoB22361-02	Baffin bay	71.9999	-67.0004	2017-08-19	50-100	Neogloboquadrina pachyderma	2.5529e+06	297.773	177.505	2855.5	643.485
T668	M133	MP02	South Atlantic	-36.1528	15.667	2016-12-16	20-40	Neogloboquadrina pachyderma	1.58532e+06	743.294	184.262	271532	26706.2
T664	M133	MP02	South Atlantic	-36.1528	15.667	2016-12-16	20-40	Neogloboquadrina pachyderma	2.59814e+06	969.703	240.776	916557	47002.1
T104	M133	MP13	South Atlantic	-34.7722	-53.9563	2017-01-05	40-60	Neogloboquadrina pachyderma	1.24637e+06	15856.2	368.647	144387	17372.3
T370	MSM66	GeoB22361-02	Baffin bay	71.9999	-67.0004	2017-08-19	50-100	Neogloboquadrina pachyderma	4.43721e+06	3005.72	718.902	1594.16	248.466
T669	M133	MP02	South Atlantic	-36.1528	15.667	2016-12-16	20-40	Neogloboquadrina pachyderma	1.44826e+06	3002.32	765.978	85887.6	2186.26
T100	M133	MP13	South Atlantic	-34.7722	-53.9563	2017-01-05	40-60	Neogloboquadrina pachyderma	2.11445e+06	15481.1	812.437	58239.6	9498.57
T077	M133	MP13	South Atlantic	-34.7722	-53.9563	2017-01-05	0-20	Neogloboquadrina pachyderma	3.73807e+06	49885.1	1129.15	11659.4	1635.69
T103	M133	MP13	South Atlantic	-34.7722	-53.9563	2017-01-05	40-60	Neogloboquadrina pachyderma	2.19985e+06	81587	6515	144585	34171
T362	MSM66	GeoB22361-02	Baffin bay	71.9999	-67.0004	2017-08-19	50-100	Neogloboquadrina pachyderma	4.73161e+06	93254	12080.4	24742	2824.29
T127	M133	MP10	South Atlantic	-34.703	-47.253	2017-01-02	60-80	Orbulina universa	4.39088e+07	NA	NA	4.34086e+06	504638
T600	M133	MP02	South Atlantic	-36.1528	15.667	2016-12-16	60-80	Orbulina universa	6.97438e+07	NA	NA	3.06206e+06	318404
T756	M133	MP02	South Atlantic	-36.1528	15.667	2016-12-16	40-60	Orbulina universa	3.21768e+07	NA	NA	2.34765e+06	384564
T742	M133	MP02	South Atlantic	-36.1528	15.667	2016-12-16	40-60	Trilobatus sacculifer	1.0391e+07	456.315	121.264	2.34063e+06	164121
T634	M133	MP02	South Atlantic	-36.1528	15.667	2016-12-16	20-40	Trilobatus sacculifer	1.79287e+07	1076.6	279.528	8050.33	458.039
T034	M133	MP02	South Atlantic	-36.1528	15.667	2016-12-16	40-60	Trilobatus sacculifer	1.31115e+07	628.751	368.943	324905	26728.8
T220	M124	K349	South Atlantic	29.18	-20.05	2016-03-12	20-40	Trilobatus sacculifer	4.46464e+06	2486.87	495.713	98355.9	9184.65
T688	M133	MP01	South Atlantic	-34.383	-17.5845	2001-12-15	0-40	Trilobatus sacculifer	4.97758e+06	7658.07	609.063	105395	3209.95
T748	M133	MP02	South Atlantic	-36.1528	15.667	2016-12-16	40-60	Trilobatus sacculifer	3.22153e+06	2661.35	654.652	96847.1	16551.3
T743	M133	MP02	South Atlantic	-36.1528	15.667	2016-12-16	40-60	Trilobatus sacculifer	1.38114e+07	15085	691.311	756088	21100
T749	M133	MP02	South Atlantic	-36.1528	15.667	2016-12-16	40-60	Trilobatus sacculifer	2.29164e+06	6041.6	761.379	60890	6567.63
T041	M133	MP02	South Atlantic	-36.1528	15.667	2016-12-16	40-60	Trilobatus sacculifer	7.62222e+06	8971.29	885.356	210846	18042.8
T494	M133	MP01	South Atlantic	-34.383	-17.5845	2001-12-15	0-40	Trilobatus sacculifer	5.22415e+06	29092.3	1041.08	1.28734e+06	224868
T400	M133	MP01	South Atlantic	-34.383	-17.5845	2001-12-15	0-40	Trilobatus sacculifer	3.31843e+06	5839.45	1546.7	32122.8	2990.06
T066	M133	MP02	South Atlantic	-36.1528	15.667	2016-12-16	60-80	Trilobatus sacculifer	1.21707e+07	27160.8	4489.99	696972	60409.2
T491	M133	MP01	South Atlantic	-34.383	-17.5845	2001-12-15	0-40	Trilobatus sacculifer	8.79867e+06	42897.2	4504.06	2.77062e+06	159213
T040	M133	MP02	South Atlantic	-36.1528	15.667	2016-12-16	40-60	Trilobatus sacculifer	1.77659e+07	15307.3	5112.68	755669	43119.5
T042	M133	MP02	South Atlantic	-36.1528	15.667	2016-12-16	40-60	Trilobatus sacculifer	2.80832e+07	37983.6	12981.8	452916	114881
T586	M133	MP02	South Atlantic	-36.1528	15.667	2016-12-16	60-80	Trilobatus sacculifer	1.16364e+07	NA	NA	617.279	146.52
T592	M133	MP02	South Atlantic	-36.1528	15.667	2016-12-16	60-80	Trilobatus sacculifer	5.67583e+06	NA	NA	890.618	219.241
T598	M133	MP02	South Atlantic	-36.1528	15.667	2016-12-16	60-80	Trilobatus sacculifer	8.86402e+06	NA	NA	1858.45	146.389
T640	M133	MP02	South Atlantic	-36.1528	15.667	2016-12-16	20-40	Trilobatus sacculifer	NA	NA	NA	906864	190561
T654	M133	MP02	South Atlantic	-36.1528	15.667	2016-12-16	20-40	Trilobatus sacculifer	4.42257e+06	NA	NA	469344	27838.3
T744	M133	MP02	South Atlantic	-36.1528	15.667	2016-12-16	40-60	Trilobatus sacculifer	3771292	NA	NA	666847	30325.7
T769	M133	MP02	South Atlantic	-36.1528	15.667	2016-12-16	40-60	Trilobatus sacculifer	2.1054e+06	NA	NA	80840.5	6305.92
T770	M133	MP02	South Atlantic	-36.1528	15.667	2016-12-16	40-60	Trilobatus sacculifer	7.07258e+06	NA	NA	112688	14399.9
T774	M133	MP02	South Atlantic	-36.1528	15.667	2016-12-16	40-60	Trilobatus sacculifer	1.68787e+06	NA	NA	490198	27761.3
