# Supplementary material for: Exploring the potential of the COI gene marker for DNA barcoding of planktonic foraminifera
Source: Sci Rep. 2025 Jun 1;15:19205. doi: 10.1038/s41598-025-03842-7 (PMC12127474; doi:10.1038/s41598-025-03842-7)
Supplement: Supplementary file 7 — Supplementary Information 7. [file 41598_2025_3842_MOESM7_ESM.xlsx]

## Sheet: Supplementary material 3
Sample_id	Species	area (um²)	Total gene copies in specimen	area (mm²)	Total gene copies in specimen (millions)	Calculated volume chambers (mm³)	gene copies per mm³	gene copies per um³
7884	Operculina ammonoides	3296152	185000	3.29615	0.185	0.183046	1.01067e+06	0.00101067
7885	Operculina ammonoides	4682936	1940000	4.68294	1.94	0.25302	7.66739e+06	0.00766739
7886	Operculina ammonoides	4291627	285000	4.29163	0.285	0.233464	1.22075e+06	0.00122075
7887	Operculina ammonoides	3201214	200000	3.20121	0.2	0.178181	1.12246e+06	0.00112246
7888	Operculina ammonoides	2215377	85000	2.21538	0.085	0.126907	669781	0.000669781
7889	Operculina ammonoides	2404321	170000	2.40432	0.17	0.136853	1.24221e+06	0.00124221
7890	Operculina ammonoides	5984658	160000	5.98466	0.16	0.317213	504392	0.000504392
7892	Operculina ammonoides	1752403	205000	1.7524	0.205	0.102242	2.00505e+06	0.00200505
7893	Operculina ammonoides	5084190	2985000	5.08419	2.985	0.27294	1.09365e+07	0.0109365
7894	Operculina ammonoides	5396079	1200000	5.39608	1.2	0.288339	4.16176e+06	0.00416176
7895	Operculina ammonoides	5219990	5355000	5.21999	5.355	0.279654	1.91487e+07	0.0191487
7896	Operculina ammonoides	5505665	910000	5.50566	0.91	0.293733	3.09805e+06	0.00309805
7897	Operculina ammonoides	7590837	1460000	7.59084	1.46	0.394942	3.69675e+06	0.00369674
7898	Operculina ammonoides	7534363	1495000	7.53436	1.495	0.392233	3.81151e+06	0.00381151
7899	Operculina ammonoides	4538222	2685000	4.53822	2.685	0.245803	1.09234e+07	0.0109234
7900	Operculina ammonoides	5579273	975000	5.57927	0.975	0.297351	3.27895e+06	0.00327895
7901	Operculina ammonoides	5238630	415000	5.23863	0.415	0.280574	1.47911e+06	0.00147911
7903	Operculina ammonoides	6974392	1155000	6.97439	1.155	0.365279	3.16197e+06	0.00316197
7904	Operculina ammonoides	8473116	7400000	8.47312	7.4	0.437074	1.69308e+07	0.0169308
7905	Operculina ammonoides	9639343	6090000	9.63934	6.09	0.492247	1.23718e+07	0.0123718
7906	Operculina ammonoides	9597509	4500000	9.59751	4.5	0.490277	9.17848e+06	0.00917848
7908	Operculina ammonoides	10607414	4275000	10.6074	4.275	0.537647	7.95131e+06	0.00795131
7909	Operculina ammonoides	11754281	825000	11.7543	0.825	0.591017	1.3959e+06	0.0013959
7910	Operculina ammonoides	11282913	2035000	11.2829	2.035	0.569133	3.57561e+06	0.00357561
7912	Operculina ammonoides	11253564	3835000	11.2536	3.835	0.567768	6.75452e+06	0.00675452
7913	Operculina ammonoides	11243506	2425000	11.2435	2.425	0.5673	4.27463e+06	0.00427463
7915	Operculina ammonoides	13072257	605000	13.0723	0.605	0.65185	928128	0.000928128
7916	Operculina ammonoides	25262341	2295000	25.2623	2.295	1.1965	1.9181e+06	0.0019181
7917	Operculina ammonoides	24577292	4200000	24.5773	4.2	1.16656	3.60034e+06	0.00360034
7918	Operculina ammonoides	10040376	2280000	10.0404	2.28	0.511096	4.461e+06	0.004461
7919	Amphisorus SpL	5309764	275000	5.30976	0.275	0.479751	573214	0.000573214
7920	Amphisorus SpL	3952330	965000	3.95233	0.965	0.341395	2.82664e+06	0.00282664
7921	Amphisorus SpL	11215567	2110000	11.2156	2.11	1.13565	1.85797e+06	0.00185797
7922	Amphisorus SpL	5373024	2740000	5.37302	2.74	0.486344	5.63388e+06	0.00563388
7923	Amphisorus SpL	45280406	15100000	45.2804	15.1	5.67132	2.66252e+06	0.00266252
7924	Amphisorus SpL	49573461	44300000	49.5735	44.3	6.29531	7.03699e+06	0.00703699
7925	Amphisorus SpL	38017244	35500000	38.0172	35.5	4.63644	7.65674e+06	0.00765674
7926	Amphisorus SpL	19045072	12900000	19.0451	12.9	2.09048	6.17085e+06	0.00617085
7927	Amphisorus SpL	31261075	4650000	31.2611	4.65	3.7005	1.25659e+06	0.00125659
7929	Amphisorus SpL	39332146	1730000	39.3321	1.73	4.82172	358793	0.000358793
7930	Amphisorus SpL	32332498	21750000	32.3325	21.75	3.84703	5.65372e+06	0.00565372
7931	Amphisorus SpL	54222465	4135000	54.2225	4.135	6.98038	592375	0.000592375
7932	Amphisorus SpL	1393866	1955000	1.39387	1.955	0.10272	1.90323e+07	0.0190323
7933	Amphisorus SpL	842876	565000	0.842876	0.565	0.0575323	9.82056e+06	0.00982056
7934	Amphisorus SpL	15980816	8700000	15.9808	8.7	1.70786	5.09408e+06	0.00509408
7935	Amphisorus SpL	35074825	21350000	35.0748	21.35	4.22541	5.05276e+06	0.00505276
7936	Amphisorus SpL	6771730	5375000	6.77173	5.375	0.634943	8.46533e+06	0.00846533
7937	Amphisorus SpL	3086105	5550000	3.0861	5.55	0.25671	2.16197e+07	0.0216197
7938	Amphisorus SpL	5309860	540000	5.30986	0.54	0.479761	1.12556e+06	0.00112556
7939	Amphisorus SpL	3078904	215000	3.0789	0.215	0.25602	839778	0.000839778
7940	Amphisorus SpL	1054559	36000	1.05456	0.036	0.0744811	483344	0.000483344
7942	Amphisorus SpL	15070646	19500	15.0706	0.0195	1.59627	12216	1.2216e-05
7943	Amphisorus SpL	15973461	200000	15.9735	0.2	1.70696	117168	0.000117168
7945	Amphisorus SpL	30478854	29000	30.4789	0.029	3.594	8069.01	8.06901e-06
7947	Amphisorus SpL	11968384	195000	11.9684	0.195	1.22393	159323	0.000159323
7948	Amphisorus SpL	18352696	80000	18.3527	0.08	2.00314	39937.3	3.99373e-05
7949	Amphisorus SpL	5571608	36500	5.57161	0.0365	0.507115	71975.7	7.19757e-05
7951	Amphisorus SpL	6133185	45500	6.13319	0.0455	0.566457	80323.8	8.03238e-05
7952	Amphisorus SpL	1431606	85000	1.43161	0.085	0.105932	802403	0.000802403
7953	Amphisorus SpL	801280	200000	0.80128	0.2	0.054273	3.68508e+06	0.00368507
7954	Amphistegina lessonii	1191135	13000000	1.19114	13	0.0736745	1.76452e+08	0.176452
7958	Amphistegina lessonii	3196461	1710000	3.19646	1.71	0.554298	3.08498e+06	0.00308499
7959	Amphistegina lessonii	1753719	885000	1.75372	0.885	0.162467	5.44727e+06	0.00544727
7960	Amphistegina lessonii	1229058	250000	1.22906	0.25	0.0785495	3.18271e+06	0.00318271
7962	Amphistegina lessonii	928130	650000	0.92813	0.65	0.0442393	1.46928e+07	0.0146928
7964	Amphistegina lessonii	771929	320000	0.771929	0.32	0.0303527	1.05427e+07	0.0105427
7965	Amphistegina lessonii	892901	2665000	0.892901	2.665	0.0408745	6.51996e+07	0.0651996
7968	Amphistegina lessonii	2613251	670000	2.61325	0.67	0.367187	1.82468e+06	0.00182468
7969	Amphistegina lessonii	2672459	1415000	2.67246	1.415	0.384396	3.6811e+06	0.0036811
7970	Amphistegina lessonii	699730	1885000	0.69973	1.885	0.024832	7.591e+07	0.07591
7971	Amphistegina lessonii	502347	55000	0.502347	0.055	0.0126118	4.361e+06	0.004361
7973	Amphistegina lessonii	723478	21500	0.723478	0.0215	0.0265855	808712	0.000808712
7974	Amphistegina lessonii	959590	120000	0.95959	0.12	0.0473592	2.53383e+06	0.00253383
7975	Amphistegina lessonii	3250877	135000	3.25088	0.135	0.57376	235290	0.00023529
7978	Amphistegina lessonii	607261	80000	0.607261	0.08	0.0185854	4.30445e+06	0.00430445
7979	Amphistegina lessonii	638762	9500	0.638762	0.0095	0.0206098	460946	0.000460946
7980	Amphistegina lessonii	3299914	1235000	3.29991	1.235	0.591593	2.08758e+06	0.00208758
7982	Amphistegina lessonii	946776	15000	0.946776	0.015	0.0460753	325554	0.000325554
7983	Amphistegina lessonii	789779	395000	0.789779	0.395	0.0318049	1.24195e+07	0.0124195
7984	Amphistegina lessonii	2007389	1030000	2.00739	1.03	0.214145	4.80981e+06	0.00480981
7985	Amphistegina lessonii	1253636	620000	1.25364	0.62	0.0817943	7.57999e+06	0.00757999
7986	Amphistegina lessonii	651706	195000	0.651706	0.195	0.0214726	9.08132e+06	0.00908132
7987	Amphistegina lessonii	1269244	1745000	1.26924	1.745	0.0838897	2.08011e+07	0.0208011
7988	Amphistegina lessonii	2120322	1560000	2.12032	1.56	0.239499	6.5136e+06	0.0065136
7989	Calcarina spengleri	1411001	715000	1.411	0.715	0.100392	7.1221e+06	0.0071221
7990	Calcarina spengleri	1797126	200000	1.79713	0.2	0.138345	1.44566e+06	0.00144566
7991	Calcarina spengleri	2082281	310000	2.08228	0.31	0.168172	1.84335e+06	0.00184335
7992	Calcarina spengleri	1117659	750000	1.11766	0.75	0.073708	1.01753e+07	0.0101753
7993	Calcarina spengleri	731643	325000	0.731643	0.325	0.0420315	7.73229e+06	0.00773229
7995	Calcarina spengleri	639294	90000	0.639294	0.09	0.0351473	2.56065e+06	0.00256065
7996	Calcarina spengleri	848281	195000	0.848281	0.195	0.0511373	3.81326e+06	0.00381326
7997	Calcarina spengleri	354496	205000	0.354496	0.205	0.0160842	1.27455e+07	0.0127455
7998	Calcarina spengleri	643026	510000	0.643026	0.51	0.0354196	1.43988e+07	0.0143988
8000	Calcarina spengleri	583101	235000	0.583101	0.235	0.0311116	7.55346e+06	0.00755346
8001	Calcarina spengleri	812862	405000	0.812862	0.405	0.0483262	8.38055e+06	0.00838055
8002	Calcarina spengleri	929819	2165000	0.929819	2.165	0.0577535	3.74869e+07	0.0374869
8004	Calcarina spengleri	1625594	2980000	1.62559	2.98	0.121118	2.46042e+07	0.0246042
8005	Calcarina spengleri	553516	410000	0.553516	0.41	0.0290364	1.41202e+07	0.0141202
8006	Calcarina spengleri	1424367	2660000	1.42437	2.66	0.101654	2.61671e+07	0.0261671
8008	Calcarina spengleri	1131007	2465000	1.13101	2.465	0.0748773	3.29205e+07	0.0329205
8009	Calcarina spengleri	536155	235000	0.536155	0.235	0.0278353	8.44251e+06	0.00844251
8010	Calcarina spengleri	905455	1575000	0.905455	1.575	0.0557559	2.82481e+07	0.0282481
8011	Calcarina spengleri	846831	285000	0.846831	0.285	0.0510215	5.58588e+06	0.00558588
8012	Calcarina spengleri	1221196	1515000	1.2212	1.515	0.0828938	1.82764e+07	0.0182764
8013	Calcarina spengleri	852285	2755000	0.852285	2.755	0.0514576	5.35393e+07	0.0535393
8014	Calcarina spengleri	1006039	1650000	1.00604	1.65	0.0641118	2.57363e+07	0.0257363
8015	Calcarina spengleri	959856	920000	0.959856	0.92	0.0602397	1.52723e+07	0.0152723
8016	Calcarina spengleri	1079682	1860000	1.07968	1.86	0.0704063	2.64181e+07	0.0264181
8017	Calcarina spengleri	511739	680000	0.511739	0.68	0.0261675	2.59865e+07	0.0259865
8018	Calcarina spengleri	393604	285000	0.393604	0.285	0.0184777	1.5424e+07	0.015424
8019	Calcarina spengleri	725007	1765000	0.725007	1.765	0.0415269	4.25026e+07	0.0425026
8020	Calcarina spengleri	1165794	2800000	1.16579	2.8	0.0779456	3.59225e+07	0.0359225
8021	Calcarina spengleri	987729	3345000	0.987729	3.345	0.0625696	5.34605e+07	0.0534605
8023	Calcarina spengleri	572603	645000	0.572603	0.645	0.0303712	2.12372e+07	0.0212372
8024	Neorotalia gaimardi	243915	7000	0.243915	0.007	0.0168699	414940	0.00041494
8025	Neorotalia gaimardi	216055	214000	0.216055	0.214	0.0141285	1.51467e+07	0.0151467
8026	Neorotalia gaimardi	194805	14500	0.194805	0.0145	0.0121437	1.19403e+06	0.00119403
8027	Neorotalia gaimardi	188259	18500	0.188259	0.0185	0.0115518	1.60149e+06	0.00160149
8028	Neorotalia gaimardi	229677	67500	0.229677	0.0675	0.0154497	4.36901e+06	0.00436901
8029	Neorotalia gaimardi	221446	2600	0.221446	0.0026	0.0146469	177512	0.000177512
8030	Neorotalia gaimardi	229178	32500	0.229178	0.0325	0.0154007	2.1103e+06	0.0021103
8031	Neorotalia gaimardi	271982	49000	0.271982	0.049	0.0197822	2.47698e+06	0.00247698
8032	Neorotalia gaimardi	222484	75500	0.222484	0.0755	0.0147474	5.11954e+06	0.00511954
8033	Neorotalia gaimardi	114072	4100	0.114072	0.0041	0.00555293	738349	0.000738349
8034	Neorotalia gaimardi	169474	2950	0.169474	0.00295	0.00990599	297800	0.0002978
8035	Neorotalia gaimardi	143379	2150	0.143379	0.00215	0.00775749	277151	0.000277151
8036	Neorotalia gaimardi	225362	22500	0.225362	0.0225	0.0150272	1.49729e+06	0.00149729
8037	Neorotalia gaimardi	213285	83000	0.213285	0.083	0.0138644	5.98654e+06	0.00598654
8038	Neorotalia gaimardi	135276	9500	0.135276	0.0095	0.00712493	1.33335e+06	0.00133335
8039	Neorotalia gaimardi	154414	5500	0.154414	0.0055	0.00864577	636149	0.000636149
8040	Neorotalia gaimardi	139482	33500	0.139482	0.0335	0.00745115	4.49595e+06	0.00449595
8041	Neorotalia gaimardi	112839	11000	0.112839	0.011	0.00546539	2.01267e+06	0.00201267
8042	Neorotalia gaimardi	177517	2050	0.177517	0.00205	0.0106009	193381	0.000193381
8043	Neorotalia gaimardi	189640	1800	0.18964	0.0018	0.0116759	154164	0.000154164
8044	Neorotalia gaimardi	200358	4050	0.200358	0.00405	0.0126532	320077	0.000320077
8045	Neorotalia gaimardi	74731	6000	0.074731	0.006	0.00299199	2.00536e+06	0.00200536
8046	Neorotalia gaimardi	224270	6000	0.22427	0.006	0.0149208	402122	0.000402122
8047	Neorotalia gaimardi	127066	2100	0.127066	0.0021	0.00650165	322995	0.000322995
8048	Neorotalia gaimardi	178425	37500	0.178425	0.0375	0.0106802	3.51116e+06	0.00351116
8049	Neorotalia gaimardi	174557	6050	0.174557	0.00605	0.0103434	584914	0.000584914
8055	Neorotalia gaimardi	269105	150500	0.269105	0.1505	0.019477	7.72707e+06	0.00772707
8056	Neorotalia gaimardi	228504	102500	0.228504	0.1025	0.0153345	6.68428e+06	0.00668428
8057	Neorotalia gaimardi	167148	55500	0.167148	0.0555	0.00970783	5.71703e+06	0.00571703
8058	Neorotalia gaimardi	145249	1000	0.145249	0.001	0.00790587	126488	0.000126488
8059	Baculogypsinoides spinosus	788326	475000	0.788326	0.475	0.0864582	5.49399e+06	0.00549399
8060	Baculogypsinoides spinosus	620771	270000	0.620771	0.27	0.0628157	4.29829e+06	0.00429829
8062	Baculogypsinoides spinosus	2543447	25000	2.54345	0.025	0.413922	60397.8	6.03978e-05
8063	Baculogypsinoides spinosus	244200	365000	0.2442	0.365	0.0180455	2.02267e+07	0.0202267
8064	Baculogypsinoides spinosus	739816	2725000	0.739816	2.725	0.0794202	3.43112e+07	0.0343112
8065	Baculogypsinoides spinosus	1000673	1320000	1.00067	1.32	0.11893	1.10989e+07	0.0110989
8067	Baculogypsinoides spinosus	950564	1725000	0.950564	1.725	0.111036	1.55355e+07	0.0155355
8068	Baculogypsinoides spinosus	349951	485000	0.349951	0.485	0.0291929	1.66136e+07	0.0166136
8069	Baculogypsinoides spinosus	1542222	12250000	1.54222	12.25	0.21205	5.77693e+07	0.0577693
8070	Baculogypsinoides spinosus	1216060	780000	1.21606	0.78	0.15434	5.05376e+06	0.00505376
8073	Baculogypsinoides spinosus	909625	70000	0.909625	0.07	0.10469	668642	0.000668642
8074	Baculogypsinoides spinosus	434663	75000	0.434663	0.075	0.0390069	1.92274e+06	0.00192274
8075	Baculogypsinoides spinosus	534606	170000	0.534606	0.17	0.0514405	3.30479e+06	0.00330479
8077	Baculogypsinoides spinosus	481585	36000	0.481585	0.036	0.0447365	804713	0.000804713
8078	Baculogypsinoides spinosus	796103	210000	0.796103	0.21	0.0876004	2.39725e+06	0.00239725
8079	Baculogypsinoides spinosus	737398	150000	0.737398	0.15	0.0790734	1.89697e+06	0.00189697
8080	Baculogypsinoides spinosus	337611	75000	0.337611	0.075	0.0278249	2.69543e+06	0.00269543
8081	Baculogypsinoides spinosus	425788	105000	0.425788	0.105	0.0379458	2.7671e+06	0.0027671
8082	Baculogypsinoides spinosus	304067	11500	0.304067	0.0115	0.0241921	475361	0.000475361
8083	Baculogypsinoides spinosus	524367	110000	0.524367	0.11	0.0501277	2.1944e+06	0.0021944
8244	Baculogypsinoides spinosus	296676	65000	0.296676	0.065	0.0234092	2.77668e+06	0.00277668
8245	Baculogypsinoides spinosus	212421	50000	0.212421	0.05	0.0149768	3.33849e+06	0.00333849
8246	Baculogypsinoides spinosus	729690	34500	0.72969	0.0345	0.0779703	442476	0.000442476
8247	Baculogypsinoides spinosus	507033	140000	0.507033	0.14	0.0479247	2.92125e+06	0.00292125
8248	Baculogypsinoides spinosus	725520	220000	0.72552	0.22	0.0773752	2.84329e+06	0.00284329
8249	Baculogypsinoides spinosus	659307	7000	0.659307	0.007	0.0680827	102816	0.000102816
8250	Baculogypsinoides spinosus	919527	530000	0.919527	0.53	0.106216	4.98982e+06	0.00498982
8251	Baculogypsinoides spinosus	1376342	880000	1.37634	0.88	0.182124	4.83187e+06	0.00483187
8252	Baculogypsinoides spinosus	367667	14500	0.367667	0.0145	0.0311853	464962	0.000464962
8253	Baculogypsinoides spinosus	1064987	620000	1.06499	0.62	0.129258	4.79659e+06	0.00479659
P010	Heterostegina depressa	1023000	10050000	1.023	10.05	0.0580643	1.73084e+08	0.173084
P013	Heterostegina depressa	5763000	25400000	5.763	25.4	0.446116	5.69358e+07	0.0569358
P014	Heterostegina depressa	2601000	16500000	2.601	16.5	0.17455	9.45287e+07	0.0945287
P021	Heterostegina depressa	532000	765000	0.532	0.765	0.0268518	2.84897e+07	0.0284897
P023	Heterostegina depressa	3111000	8700000	3.111	8.7	0.215595	4.03535e+07	0.0403535
P027	Heterostegina depressa	1671000	4395000	1.671	4.395	0.103577	4.24323e+07	0.0424323
P029	Heterostegina depressa	1032000	5650000	1.032	5.65	0.0586673	9.63057e+07	0.0963057
P031	Heterostegina depressa	2714000	39750000	2.714	39.75	0.183529	2.16587e+08	0.216587
P034	Heterostegina depressa	1850000	7300000	1.85	7.3	0.116786	6.25075e+07	0.0625075
P039	Heterostegina depressa	2790000	16800000	2.79	16.8	0.189606	8.86047e+07	0.0886047
P040	Heterostegina depressa	1797000	8750000	1.797	8.75	0.11285	7.75366e+07	0.0775366
P041	Heterostegina depressa	6925000	13350000	6.925	13.35	0.554037	2.40959e+07	0.0240959
P043	Heterostegina depressa	2069000	6200000	2.069	6.2	0.133261	4.65254e+07	0.0465254
P046	Heterostegina depressa	4128000	19250000	4.128	19.25	0.300973	6.39592e+07	0.0639592
P048	Heterostegina depressa	1941000	7800000	1.941	7.8	0.123591	63111227	0.0631112
P051	Heterostegina depressa	744000	1940000	0.744	1.94	0.0398824	4.8643e+07	0.048643
P053	Heterostegina depressa	2564000	4735000	2.564	4.735	0.171625	2.75892e+07	0.0275892
P055	Heterostegina depressa	6242000	15400000	6.242	15.4	0.490171	3.14176e+07	0.0314176
P059	Heterostegina depressa	1556000	8600000	1.556	8.6	0.0952219	9.03153e+07	0.0903153
P060	Heterostegina depressa	1767000	5300000	1.767	5.3	0.110631	4.7907e+07	0.047907
P067	Heterostegina depressa	4005000	17400000	4.005	17.4	0.290424	5.99124e+07	0.0599124
P074	Heterostegina depressa	4679000	22000000	4.679	22	0.348906	6.30542e+07	0.0630542
P075	Heterostegina depressa	1390000	8450000	1.39	8.45	0.083358	1.0137e+08	0.10137
P080	Heterostegina depressa	819000	3770000	0.819	3.77	0.0446662	8.44038e+07	0.0844038
P082	Heterostegina depressa	1931000	14350000	1.931	14.35	0.122841	1.16818e+08	0.116818
P083	Heterostegina depressa	2101000	19250000	2.101	19.25	0.135695	1.41862e+08	0.141862
P089	Heterostegina depressa	4274000	51550000	4.274	51.55	0.313568	1.64398e+08	0.164398
P090	Heterostegina depressa	3467000	42250000	3.467	42.25	0.244984	1.7246e+08	0.17246
P091	Heterostegina depressa	2473000	18750000	2.473	18.75	0.164464	1.14007e+08	0.114007
P094	Heterostegina depressa	3155000	50600000	3.155	50.6	0.219196	2.30844e+08	0.230844
